# Supplementary material for: Integrative Ranking of Enhancer Networks Facilitates the Discovery of Epigenetic Markers in Cancer
Source: Front Genet. 2021 May 31;12:664654. doi: 10.3389/fgene.2021.664654 (PMC8201988; doi:10.3389/fgene.2021.664654)
Supplement: Supplementary file 1 [file Data_Sheet_1.zip]

Archive with 3 entries (3 files):
- Data Sheet 1 (1).PDF
- Table 1 (1).XLSX
- Table 2.XLSX
