# Supplementary material for: Integrative Ranking of Enhancer Networks Facilitates the Discovery of Epigenetic Markers in Cancer
Source: Front Genet. 2021 May 31;12:664654. doi: 10.3389/fgene.2021.664654 (PMC8201988; doi:10.3389/fgene.2021.664654)
Supplement: Supplementary file 1 [file Data_Sheet_1.zip › Table 1 (1).XLSX]

## Sheet: ChIPmeta
Histone mark	Tissue	Disease	ChIP-seq signals	Peak calls	Num. PIR overlap with peaks	Num. PIR in at least two samples	% PIR in at least two samples
H3K27ac	Thyroid	Healthy	http://www.epigenomes.ca/data/CEMT/CEMT_40/hg38v1/H3K27ac/A34086.CEMT_40.H3K27ac.hg38.bwa-sb.IX2577.C3LU8ACXX_1_CAAAAG.q5.F3332.PET.wig.bw	http://www.epigenomes.ca/data/CEMT/CEMT_40/hg38v1/H3K27ac/FindER.1.0.1e/A34086.CEMT_40.H3K27ac.hg38.bwa-sb.IX2577.C3LU8ACXX_1_CAAAAG.vs.A34087.FDR_0.05.FindER.bb	68514	80050	31.85
H3K27ac	Thyroid	Healthy	http://www.epigenomes.ca/data/CEMT/CEMT_42/hg38v1/H3K27ac/A34385.CEMT_42.H3K27ac.hg38.bwa-sb.IX2579.C3LU8ACXX_3_CTATAC.q5.F3332.PET.wig.bw	http://www.epigenomes.ca/data/CEMT/CEMT_42/hg38v1/H3K27ac/FindER.1.0.1e/A34385.CEMT_42.H3K27ac.hg38.bwa-sb.IX2579.C3LU8ACXX_3_CTATAC.vs.A34386.FDR_0.05.FindER.bb	60166	80050	31.85
H3K27ac	Thyroid	Healthy	http://www.epigenomes.ca/data/CEMT/CEMT_44/hg38v1/H3K27ac/A34711.CEMT_44.H3K27ac.hg38.bwa-sb.IX2581.C3LU8ACXX_5_TATAAT.q5.F3332.PET.wig.bw	http://www.epigenomes.ca/data/CEMT/CEMT_44/hg38v1/H3K27ac/FindER.1.0.1e/A34711.CEMT_44.H3K27ac.hg38.bwa-sb.IX2581.C3LU8ACXX_5_TATAAT.vs.A34712.FDR_0.05.FindER.bb	91873	80050	31.85
H3K27ac	Thyroid	Healthy	http://www.epigenomes.ca/data/CEMT/CEMT_86/hg38v1/H3K27ac/A56248.CEMT_86.H3K27ac.hg38.A56248_2_lanes_dupsFlagged.q5.F3332.PET.wig.bw	http://www.epigenomes.ca/data/CEMT/CEMT_86/hg38v1/H3K27ac/FindER.1.0.1e/A56248.CEMT_86.H3K27ac.hg38.A56248_2_lanes_dupsFlagged.vs.A56249.FDR_0.05.FindER.bb	58020	80050	31.85
H3K27ac	Thyroid	Healthy	http://www.epigenomes.ca/data/CEMT/CEMT_88/hg38v1/H3K27ac/A68894.CEMT_88.H3K27ac.hg38.bwa-sb.IX5123.CAVYBANXX_1_GCCAAT.q5.F3332.PET.wig.bw	http://www.epigenomes.ca/data/CEMT/CEMT_88/hg38v1/H3K27ac/FindER.1.0.1e/A68894.CEMT_88.H3K27ac.hg38.bwa-sb.IX5123.CAVYBANXX_1_GCCAAT.vs.A66374.FDR_0.05.FindER.bb	41044	80050	31.85
H3K27ac	Thyroid	Healthy	http://www.epigenomes.ca/data/CEMT/CEMT_90/hg38v1/H3K27ac/A68904.CEMT_90.H3K27ac.hg38.bwa-sb.IX5123.CAVYBANXX_1_AATAGG.q5.F3332.PET.wig.bw	http://www.epigenomes.ca/data/CEMT/CEMT_90/hg38v1/H3K27ac/FindER.1.0.1e/A68904.CEMT_90.H3K27ac.hg38.bwa-sb.IX5123.CAVYBANXX_1_AATAGG.vs.A66388.FDR_0.05.FindER.bb	42738	80050	31.85
H3K27ac	Thyroid	Healthy	http://www.epigenomes.ca/data/CEMT/CEMT_98/hg38v1/H3K27ac/A68929.CEMT_98.H3K27ac.hg38.bwa-sb.IX5130.CAVYBANXX_8_CCTTAG.q5.F3332.PET.wig.bw	http://www.epigenomes.ca/data/CEMT/CEMT_98/hg38v1/H3K27ac/FindER.1.0.1e/A68929.CEMT_98.H3K27ac.hg38.bwa-sb.IX5130.CAVYBANXX_8_CCTTAG.vs.A68930.FDR_0.05.FindER.bb	51031	80050	31.85
H3K27ac	Thyroid	Healthy	http://www.epigenomes.ca/data/CEMT/CEMT_130/hg38v1/H3K27ac/A78099.CEMT_130.H3K27ac.hg38.IX5770.CBTEAANXX_1_CGCGGC.q5.F3332.PET.wig.bw	http://www.epigenomes.ca/data/CEMT/CEMT_130/hg38v1/H3K27ac/FindER.1.0.1e/A78099.CEMT_130.H3K27ac.hg38.IX5770.CBTEAANXX_1_CGCGGC.vs.A78100.FDR_0.05.FindER.bb	43941	80050	31.85
H3K27ac	Thyroid	Healthy	http://www.epigenomes.ca/data/CEMT/CEMT_132/hg38v1/H3K27ac/A78373.CEMT_132.H3K27ac.hg38.IX5790.CBT1EANXX_1_TACAAG.q5.F3332.PET.wig.bw	http://www.epigenomes.ca/data/CEMT/CEMT_132/hg38v1/H3K27ac/FindER.1.0.1e/A78373.CEMT_132.H3K27ac.hg38.IX5790.CBT1EANXX_1_TACAAG.vs.A78374.FDR_0.05.FindER.bb	51697	80050	31.85
H3K27me3	Thyroid	Healthy	http://www.epigenomes.ca/data/CEMT/CEMT_40/hg38v1/H3K27me3/A34084.CEMT_40.H3K27me3.hg38.bwa-sb.IX2577.C3LU8ACXX_1_ACCCAG.q5.F3332.PET.wig.bw	http://www.epigenomes.ca/data/CEMT/CEMT_40/hg38v1/H3K27me3/FindER.1.0.1e/A34084.CEMT_40.H3K27me3.hg38.bwa-sb.IX2577.C3LU8ACXX_1_ACCCAG.vs.A34087.FDR_0.05.FindER.bb	76554	114385	45.52
H3K27me3	Thyroid	Healthy	http://www.epigenomes.ca/data/CEMT/CEMT_42/hg38v1/H3K27me3/A34383.CEMT_42.H3K27me3.hg38.bwa-sb.IX2579.C3LU8ACXX_3_CAACTA.q5.F3332.PET.wig.bw	http://www.epigenomes.ca/data/CEMT/CEMT_42/hg38v1/H3K27me3/FindER.1.0.1e/A34383.CEMT_42.H3K27me3.hg38.bwa-sb.IX2579.C3LU8ACXX_3_CAACTA.vs.A34386.FDR_0.05.FindER.bb	74449	114385	45.52
H3K27me3	Thyroid	Healthy	http://www.epigenomes.ca/data/CEMT/CEMT_44/hg38v1/H3K27me3/A34709.CEMT_44.H3K27me3.hg38.bwa-sb.IX2581.C3LU8ACXX_5_CTCAGA.q5.F3332.PET.wig.bw	http://www.epigenomes.ca/data/CEMT/CEMT_44/hg38v1/H3K27me3/FindER.1.0.1e/A34709.CEMT_44.H3K27me3.hg38.bwa-sb.IX2581.C3LU8ACXX_5_CTCAGA.vs.A34712.FDR_0.05.FindER.bb	94700	114385	45.52
H3K27me3	Thyroid	Healthy	http://www.epigenomes.ca/data/CEMT/CEMT_86/hg38v1/H3K27me3/A56246.CEMT_86.H3K27me3.hg38.A56246_2_lanes_dupsFlagged.q5.F3332.PET.wig.bw	http://www.epigenomes.ca/data/CEMT/CEMT_86/hg38v1/H3K27me3/FindER.1.0.1e/A56246.CEMT_86.H3K27me3.hg38.A56246_2_lanes_dupsFlagged.vs.A56249.FDR_0.05.FindER.bb	67219	114385	45.52
H3K27me3	Thyroid	Healthy	http://www.epigenomes.ca/data/CEMT/CEMT_88/hg38v1/H3K27me3/A66371.CEMT_88.H3K27me3.hg38.bwa-sb.IX5011.CABBTANXX_2_ACCCAG.q5.F3332.PET.wig.bw	http://www.epigenomes.ca/data/CEMT/CEMT_88/hg38v1/H3K27me3/FindER.1.0.1e/A66371.CEMT_88.H3K27me3.hg38.bwa-sb.IX5011.CABBTANXX_2_ACCCAG.vs.A66374.FDR_0.05.FindER.bb	84060	114385	45.52
H3K27me3	Thyroid	Healthy	http://www.epigenomes.ca/data/CEMT/CEMT_90/hg38v1/H3K27me3/A66385.CEMT_90.H3K27me3.hg38.bwa-sb.IX5012.CABBTANXX_3_ACCGGC.q5.F3332.PET.wig.bw	http://www.epigenomes.ca/data/CEMT/CEMT_90/hg38v1/H3K27me3/FindER.1.0.1e/A66385.CEMT_90.H3K27me3.hg38.bwa-sb.IX5012.CABBTANXX_3_ACCGGC.vs.A66388.FDR_0.05.FindER.bb	68997	114385	45.52
H3K27me3	Thyroid	Healthy	http://www.epigenomes.ca/data/CEMT/CEMT_98/hg38v1/H3K27me3/A68927.CEMT_98.H3K27me3.hg38.bwa-sb.IX5128.CAVYBANXX_6_GAGTGG.q5.F3332.PET.wig.bw	http://www.epigenomes.ca/data/CEMT/CEMT_98/hg38v1/H3K27me3/FindER.1.0.1e/A68927.CEMT_98.H3K27me3.hg38.bwa-sb.IX5128.CAVYBANXX_6_GAGTGG.vs.A68930.FDR_0.05.FindER.bb	65936	114385	45.52
H3K27me3	Thyroid	Healthy	http://www.epigenomes.ca/data/CEMT/CEMT_130/hg38v1/H3K27me3/A78097.CEMT_130.H3K27me3.hg38.IX5771.CBTTLANXX_1_CAGCAG.q5.F3332.PET.wig.bw	http://www.epigenomes.ca/data/CEMT/CEMT_130/hg38v1/H3K27me3/FindER.1.0.1e/A78097.CEMT_130.H3K27me3.hg38.IX5771.CBTTLANXX_1_CAGCAG.vs.A78100.FDR_0.05.FindER.bb	66230	114385	45.52
H3K27me3	Thyroid	Healthy	http://www.epigenomes.ca/data/CEMT/CEMT_132/hg38v1/H3K27me3/A78371.CEMT_132.H3K27me3.hg38.IX5791.CBT1EANXX_2_GCTGTA.q5.F3332.PET.wig.bw	http://www.epigenomes.ca/data/CEMT/CEMT_132/hg38v1/H3K27me3/FindER.1.0.1e/A78371.CEMT_132.H3K27me3.hg38.IX5791.CBT1EANXX_2_GCTGTA.vs.A78374.FDR_0.05.FindER.bb	64572	114385	45.52
H3K36me3	Thyroid	Healthy	http://www.epigenomes.ca/data/CEMT/CEMT_40/hg38v1/H3K36me3/A34085.CEMT_40.H3K36me3.hg38.bwa-sb.IX2577.C3LU8ACXX_1_AGCGCT.q5.F3332.PET.wig.bw	http://www.epigenomes.ca/data/CEMT/CEMT_40/hg38v1/H3K36me3/FindER.1.0.1e/A34085.CEMT_40.H3K36me3.hg38.bwa-sb.IX2577.C3LU8ACXX_1_AGCGCT.vs.A34087.FDR_0.05.FindER.bb	92971	134346	53.46
H3K36me3	Thyroid	Healthy	http://www.epigenomes.ca/data/CEMT/CEMT_42/hg38v1/H3K36me3/A34384.CEMT_42.H3K36me3.hg38.bwa-sb.IX2579.C3LU8ACXX_3_CCACGC.q5.F3332.PET.wig.bw	http://www.epigenomes.ca/data/CEMT/CEMT_42/hg38v1/H3K36me3/FindER.1.0.1e/A34384.CEMT_42.H3K36me3.hg38.bwa-sb.IX2579.C3LU8ACXX_3_CCACGC.vs.A34386.FDR_0.05.FindER.bb	90696	134346	53.46
H3K36me3	Thyroid	Healthy	http://www.epigenomes.ca/data/CEMT/CEMT_44/hg38v1/H3K36me3/A34710.CEMT_44.H3K36me3.hg38.bwa-sb.IX2581.C3LU8ACXX_5_GCACTT.q5.F3332.PET.wig.bw	http://www.epigenomes.ca/data/CEMT/CEMT_44/hg38v1/H3K36me3/FindER.1.0.1e/A34710.CEMT_44.H3K36me3.hg38.bwa-sb.IX2581.C3LU8ACXX_5_GCACTT.vs.A34712.FDR_0.05.FindER.bb	97527	134346	53.46
H3K36me3	Thyroid	Healthy	http://www.epigenomes.ca/data/CEMT/CEMT_86/hg38v1/H3K36me3/A56247.CEMT_86.H3K36me3.hg38.A56247_2_lanes_dupsFlagged.q5.F3332.PET.wig.bw	http://www.epigenomes.ca/data/CEMT/CEMT_86/hg38v1/H3K36me3/FindER.1.0.1e/A56247.CEMT_86.H3K36me3.hg38.A56247_2_lanes_dupsFlagged.vs.A56249.FDR_0.05.FindER.bb	83352	134346	53.46
H3K36me3	Thyroid	Healthy	http://www.epigenomes.ca/data/CEMT/CEMT_88/hg38v1/H3K36me3/A68893.CEMT_88.H3K36me3.hg38.bwa-sb.IX5123.CAVYBANXX_1_ACAGTG.q5.F3332.PET.wig.bw	http://www.epigenomes.ca/data/CEMT/CEMT_88/hg38v1/H3K36me3/FindER.1.0.1e/A68893.CEMT_88.H3K36me3.hg38.bwa-sb.IX5123.CAVYBANXX_1_ACAGTG.vs.A66374.FDR_0.05.FindER.bb	52680	134346	53.46
H3K36me3	Thyroid	Healthy	http://www.epigenomes.ca/data/CEMT/CEMT_90/hg38v1/H3K36me3/A68903.CEMT_90.H3K36me3.hg38.bwa-sb.IX5124.CAVYBANXX_2_AAGGAC.q5.F3332.PET.wig.bw	http://www.epigenomes.ca/data/CEMT/CEMT_90/hg38v1/H3K36me3/FindER.1.0.1e/A68903.CEMT_90.H3K36me3.hg38.bwa-sb.IX5124.CAVYBANXX_2_AAGGAC.vs.A66388.FDR_0.05.FindER.bb	67919	134346	53.46
H3K36me3	Thyroid	Healthy	http://www.epigenomes.ca/data/CEMT/CEMT_98/hg38v1/H3K36me3/A68928.CEMT_98.H3K36me3.hg38.bwa-sb.IX5128.CAVYBANXX_6_CCGCAA.q5.F3332.PET.wig.bw	http://www.epigenomes.ca/data/CEMT/CEMT_98/hg38v1/H3K36me3/FindER.1.0.1e/A68928.CEMT_98.H3K36me3.hg38.bwa-sb.IX5128.CAVYBANXX_6_CCGCAA.vs.A68930.FDR_0.05.FindER.bb	61671	134346	53.46
H3K36me3	Thyroid	Healthy	http://www.epigenomes.ca/data/CEMT/CEMT_130/hg38v1/H3K36me3/A78098.CEMT_130.H3K36me3.hg38.IX5771.CBTTLANXX_1_GCATTT.q5.F3332.PET.wig.bw	http://www.epigenomes.ca/data/CEMT/CEMT_130/hg38v1/H3K36me3/FindER.1.0.1e/A78098.CEMT_130.H3K36me3.hg38.IX5771.CBTTLANXX_1_GCATTT.vs.A78100.FDR_0.05.FindER.bb	104943	134346	53.46
H3K36me3	Thyroid	Healthy	http://www.epigenomes.ca/data/CEMT/CEMT_132/hg38v1/H3K36me3/A78372.CEMT_132.H3K36me3.hg38.IX5791.CBT1EANXX_2_CGGCCT.q5.F3332.PET.wig.bw	http://www.epigenomes.ca/data/CEMT/CEMT_132/hg38v1/H3K36me3/FindER.1.0.1e/A78372.CEMT_132.H3K36me3.hg38.IX5791.CBT1EANXX_2_CGGCCT.vs.A78374.FDR_0.05.FindER.bb	116775	134346	53.46
H3K4me1	Thyroid	Healthy	http://www.epigenomes.ca/data/CEMT/CEMT_40/hg38v1/H3K4me1/A34081.CEMT_40.H3K4me1.hg38.bwa-sb.IX2577.C3LU8ACXX_1_ATCACG.q5.F3332.PET.wig.bw	http://www.epigenomes.ca/data/CEMT/CEMT_40/hg38v1/H3K4me1/FindER.1.0.1e/A34081.CEMT_40.H3K4me1.hg38.bwa-sb.IX2577.C3LU8ACXX_1_ATCACG.vs.A34087.FDR_0.05.FindER.bb	96520	124703	49.62
H3K4me1	Thyroid	Healthy	http://www.epigenomes.ca/data/CEMT/CEMT_42/hg38v1/H3K4me1/A34380.CEMT_42.H3K4me1.hg38.bwa-sb.IX2579.C3LU8ACXX_3_AACTTG.q5.F3332.PET.wig.bw	http://www.epigenomes.ca/data/CEMT/CEMT_42/hg38v1/H3K4me1/FindER.1.0.1e/A34380.CEMT_42.H3K4me1.hg38.bwa-sb.IX2579.C3LU8ACXX_3_AACTTG.vs.A34386.FDR_0.05.FindER.bb	94167	124703	49.62
H3K4me1	Thyroid	Healthy	http://www.epigenomes.ca/data/CEMT/CEMT_44/hg38v1/H3K4me1/A34706.CEMT_44.H3K4me1.hg38.bwa-sb.IX2581.C3LU8ACXX_5_ATAATT.q5.F3332.PET.wig.bw	http://www.epigenomes.ca/data/CEMT/CEMT_44/hg38v1/H3K4me1/FindER.1.0.1e/A34706.CEMT_44.H3K4me1.hg38.bwa-sb.IX2581.C3LU8ACXX_5_ATAATT.vs.A34712.FDR_0.05.FindER.bb	105276	124703	49.62
H3K4me1	Thyroid	Healthy	http://www.epigenomes.ca/data/CEMT/CEMT_86/hg38v1/H3K4me1/A56243.CEMT_86.H3K4me1.hg38.bwa-sb.IX4132.C8ATRANXX_2_TACAGC.q5.F3332.PET.wig.bw	http://www.epigenomes.ca/data/CEMT/CEMT_86/hg38v1/H3K4me1/FindER.1.0.1e/A56243.CEMT_86.H3K4me1.hg38.bwa-sb.IX4132.C8ATRANXX_2_TACAGC.vs.A56249.FDR_0.05.FindER.bb	105459	124703	49.62
H3K4me1	Thyroid	Healthy	http://www.epigenomes.ca/data/CEMT/CEMT_88/hg38v1/H3K4me1/A66368.CEMT_88.H3K4me1.hg38.bwa-sb.IX5011.CABBTANXX_2_ATCACG.q5.F3332.PET.wig.bw	http://www.epigenomes.ca/data/CEMT/CEMT_88/hg38v1/H3K4me1/FindER.1.0.1e/A66368.CEMT_88.H3K4me1.hg38.bwa-sb.IX5011.CABBTANXX_2_ATCACG.vs.A66374.FDR_0.05.FindER.bb	93410	124703	49.62
H3K4me1	Thyroid	Healthy	http://www.epigenomes.ca/data/CEMT/CEMT_90/hg38v1/H3K4me1/A66382.CEMT_90.H3K4me1.hg38.bwa-sb.IX5012.CABBTANXX_3_CGATGT.q5.F3332.PET.wig.bw	http://www.epigenomes.ca/data/CEMT/CEMT_90/hg38v1/H3K4me1/FindER.1.0.1e/A66382.CEMT_90.H3K4me1.hg38.bwa-sb.IX5012.CABBTANXX_3_CGATGT.vs.A66388.FDR_0.05.FindER.bb	84139	124703	49.62
H3K4me1	Thyroid	Healthy	http://www.epigenomes.ca/data/CEMT/CEMT_98/hg38v1/H3K4me1/A68924.CEMT_98.H3K4me1.hg38.bwa-sb.IX5127.CAVYBANXX_5_CCAACA.q5.F3332.PET.wig.bw	http://www.epigenomes.ca/data/CEMT/CEMT_98/hg38v1/H3K4me1/FindER.1.0.1e/A68924.CEMT_98.H3K4me1.hg38.bwa-sb.IX5127.CAVYBANXX_5_CCAACA.vs.A68930.FDR_0.05.FindER.bb	82545	124703	49.62
H3K4me1	Thyroid	Healthy	http://www.epigenomes.ca/data/CEMT/CEMT_130/hg38v1/H3K4me1/A78094.CEMT_130.H3K4me1.hg38.IX5770.CBTEAANXX_1_ATGGCA.q5.F3332.PET.wig.bw	http://www.epigenomes.ca/data/CEMT/CEMT_130/hg38v1/H3K4me1/FindER.1.0.1e/A78094.CEMT_130.H3K4me1.hg38.IX5770.CBTEAANXX_1_ATGGCA.vs.A78100.FDR_0.05.FindER.bb	83963	124703	49.62
H3K4me1	Thyroid	Healthy	http://www.epigenomes.ca/data/CEMT/CEMT_132/hg38v1/H3K4me1/A78368.CEMT_132.H3K4me1.hg38.IX5790.CBT1EANXX_1_CTTTTG.q5.F3332.PET.wig.bw	http://www.epigenomes.ca/data/CEMT/CEMT_132/hg38v1/H3K4me1/FindER.1.0.1e/A78368.CEMT_132.H3K4me1.hg38.IX5790.CBT1EANXX_1_CTTTTG.vs.A78374.FDR_0.05.FindER.bb	89364	124703	49.62
H3K4me3	Thyroid	Healthy	http://www.epigenomes.ca/data/CEMT/CEMT_40/hg38v1/H3K4me3/A34082.CEMT_40.H3K4me3.hg38.bwa-sb.IX2577.C3LU8ACXX_1_GATCAG.q5.F3332.PET.wig.bw	http://www.epigenomes.ca/data/CEMT/CEMT_40/hg38v1/H3K4me3/FindER.1.0.1e/A34082.CEMT_40.H3K4me3.hg38.bwa-sb.IX2577.C3LU8ACXX_1_GATCAG.vs.A34087.FDR_0.05.FindER.bb	32504	53397	21.25
H3K4me3	Thyroid	Healthy	http://www.epigenomes.ca/data/CEMT/CEMT_42/hg38v1/H3K4me3/A34381.CEMT_42.H3K4me3.hg38.bwa-sb.IX2579.C3LU8ACXX_3_ACCGGC.q5.F3332.PET.wig.bw	http://www.epigenomes.ca/data/CEMT/CEMT_42/hg38v1/H3K4me3/FindER.1.0.1e/A34381.CEMT_42.H3K4me3.hg38.bwa-sb.IX2579.C3LU8ACXX_3_ACCGGC.vs.A34386.FDR_0.05.FindER.bb	33104	53397	21.25
H3K4me3	Thyroid	Healthy	http://www.epigenomes.ca/data/CEMT/CEMT_44/hg38v1/H3K4me3/A34707.CEMT_44.H3K4me3.hg38.bwa-sb.IX2581.C3LU8ACXX_5_CACCGG.q5.F3332.PET.wig.bw	http://www.epigenomes.ca/data/CEMT/CEMT_44/hg38v1/H3K4me3/FindER.1.0.1e/A34707.CEMT_44.H3K4me3.hg38.bwa-sb.IX2581.C3LU8ACXX_5_CACCGG.vs.A34712.FDR_0.05.FindER.bb	36021	53397	21.25
H3K4me3	Thyroid	Healthy	http://www.epigenomes.ca/data/CEMT/CEMT_86/hg38v1/H3K4me3/A56244.CEMT_86.H3K4me3.hg38.A56244_2_lanes_dupsFlagged.q5.F3332.PET.wig.bw	http://www.epigenomes.ca/data/CEMT/CEMT_86/hg38v1/H3K4me3/FindER.1.0.1e/A56244.CEMT_86.H3K4me3.hg38.A56244_2_lanes_dupsFlagged.vs.A56249.FDR_0.05.FindER.bb	35269	53397	21.25
H3K4me3	Thyroid	Healthy	http://www.epigenomes.ca/data/CEMT/CEMT_88/hg38v1/H3K4me3/A66369.CEMT_88.H3K4me3.hg38.bwa-sb.IX5010.CABBTANXX_1_GATCAG.q5.F3332.PET.wig.bw	http://www.epigenomes.ca/data/CEMT/CEMT_88/hg38v1/H3K4me3/FindER.1.0.1e/A66369.CEMT_88.H3K4me3.hg38.bwa-sb.IX5010.CABBTANXX_1_GATCAG.vs.A66374.FDR_0.05.FindER.bb	47092	53397	21.25
H3K4me3	Thyroid	Healthy	http://www.epigenomes.ca/data/CEMT/CEMT_90/hg38v1/H3K4me3/A66383.CEMT_90.H3K4me3.hg38.bwa-sb.IX5010.CABBTANXX_1_TAGCTT.q5.F3332.PET.wig.bw	http://www.epigenomes.ca/data/CEMT/CEMT_90/hg38v1/H3K4me3/FindER.1.0.1e/A66383.CEMT_90.H3K4me3.hg38.bwa-sb.IX5010.CABBTANXX_1_TAGCTT.vs.A66388.FDR_0.05.FindER.bb	47651	53397	21.25
H3K4me3	Thyroid	Healthy	http://www.epigenomes.ca/data/CEMT/CEMT_98/hg38v1/H3K4me3/A68925.CEMT_98.H3K4me3.hg38.bwa-sb.IX5130.CAVYBANXX_8_CCACGC.q5.F3332.PET.wig.bw	http://www.epigenomes.ca/data/CEMT/CEMT_98/hg38v1/H3K4me3/FindER.1.0.1e/A68925.CEMT_98.H3K4me3.hg38.bwa-sb.IX5130.CAVYBANXX_8_CCACGC.vs.A68930.FDR_0.05.FindER.bb	46450	53397	21.25
H3K4me3	Thyroid	Healthy	http://www.epigenomes.ca/data/CEMT/CEMT_130/hg38v1/H3K4me3/A78095.CEMT_130.H3K4me3.hg38.IX5770.CBTEAANXX_1_TCCGTC.q5.F3332.PET.wig.bw	http://www.epigenomes.ca/data/CEMT/CEMT_130/hg38v1/H3K4me3/FindER.1.0.1e/A78095.CEMT_130.H3K4me3.hg38.IX5770.CBTEAANXX_1_TCCGTC.vs.A78100.FDR_0.05.FindER.bb	43746	53397	21.25
H3K4me3	Thyroid	Healthy	http://www.epigenomes.ca/data/CEMT/CEMT_132/hg38v1/H3K4me3/A78369.CEMT_132.H3K4me3.hg38.IX5790.CBT1EANXX_1_GCGGAC.q5.F3332.PET.wig.bw	http://www.epigenomes.ca/data/CEMT/CEMT_132/hg38v1/H3K4me3/FindER.1.0.1e/A78369.CEMT_132.H3K4me3.hg38.IX5790.CBT1EANXX_1_GCGGAC.vs.A78374.FDR_0.05.FindER.bb	49408	53397	21.25
H3K9me3	Thyroid	Healthy	http://www.epigenomes.ca/data/CEMT/CEMT_40/hg38v1/H3K9me3/A34083.CEMT_40.H3K9me3.hg38.bwa-sb.IX2577.C3LU8ACXX_1_AACCCC.q5.F3332.PET.wig.bw	http://www.epigenomes.ca/data/CEMT/CEMT_40/hg38v1/H3K9me3/FindER.1.0.1e/A34083.CEMT_40.H3K9me3.hg38.bwa-sb.IX2577.C3LU8ACXX_1_AACCCC.vs.A34087.FDR_0.05.FindER.bb	53925	73377	29.2
H3K9me3	Thyroid	Healthy	http://www.epigenomes.ca/data/CEMT/CEMT_42/hg38v1/H3K9me3/A34382.CEMT_42.H3K9me3.hg38.bwa-sb.IX2579.C3LU8ACXX_3_AGGCCG.q5.F3332.PET.wig.bw	http://www.epigenomes.ca/data/CEMT/CEMT_42/hg38v1/H3K9me3/FindER.1.0.1e/A34382.CEMT_42.H3K9me3.hg38.bwa-sb.IX2579.C3LU8ACXX_3_AGGCCG.vs.A34386.FDR_0.05.FindER.bb	49936	73377	29.2
H3K9me3	Thyroid	Healthy	http://www.epigenomes.ca/data/CEMT/CEMT_44/hg38v1/H3K9me3/A34708.CEMT_44.H3K9me3.hg38.bwa-sb.IX2581.C3LU8ACXX_5_CCCATG.q5.F3332.PET.wig.bw	http://www.epigenomes.ca/data/CEMT/CEMT_44/hg38v1/H3K9me3/FindER.1.0.1e/A34708.CEMT_44.H3K9me3.hg38.bwa-sb.IX2581.C3LU8ACXX_5_CCCATG.vs.A34712.FDR_0.05.FindER.bb	55174	73377	29.2
H3K9me3	Thyroid	Healthy	http://www.epigenomes.ca/data/CEMT/CEMT_86/hg38v1/H3K9me3/A56245.CEMT_86.H3K9me3.hg38.A56245_2_lanes_dupsFlagged.q5.F3332.PET.wig.bw	http://www.epigenomes.ca/data/CEMT/CEMT_86/hg38v1/H3K9me3/FindER.1.0.1e/A56245.CEMT_86.H3K9me3.hg38.A56245_2_lanes_dupsFlagged.vs.A56249.FDR_0.05.FindER.bb	44306	73377	29.2
H3K9me3	Thyroid	Healthy	http://www.epigenomes.ca/data/CEMT/CEMT_88/hg38v1/H3K9me3/A66370.CEMT_88.H3K9me3.hg38.bwa-sb.IX5011.CABBTANXX_2_AACCCC.q5.F3332.PET.wig.bw	http://www.epigenomes.ca/data/CEMT/CEMT_88/hg38v1/H3K9me3/FindER.1.0.1e/A66370.CEMT_88.H3K9me3.hg38.bwa-sb.IX5011.CABBTANXX_2_AACCCC.vs.A66374.FDR_0.05.FindER.bb	48198	73377	29.2
H3K9me3	Thyroid	Healthy	http://www.epigenomes.ca/data/CEMT/CEMT_90/hg38v1/H3K9me3/A66384.CEMT_90.H3K9me3.hg38.bwa-sb.IX5012.CABBTANXX_3_AACTTG.q5.F3332.PET.wig.bw	http://www.epigenomes.ca/data/CEMT/CEMT_90/hg38v1/H3K9me3/FindER.1.0.1e/A66384.CEMT_90.H3K9me3.hg38.bwa-sb.IX5012.CABBTANXX_3_AACTTG.vs.A66388.FDR_0.05.FindER.bb	42203	73377	29.2
H3K9me3	Thyroid	Healthy	http://www.epigenomes.ca/data/CEMT/CEMT_98/hg38v1/H3K9me3/A68926.CEMT_98.H3K9me3.hg38.bwa-sb.IX5127.CAVYBANXX_5_CCCATG.q5.F3332.PET.wig.bw	http://www.epigenomes.ca/data/CEMT/CEMT_98/hg38v1/H3K9me3/FindER.1.0.1e/A68926.CEMT_98.H3K9me3.hg38.bwa-sb.IX5127.CAVYBANXX_5_CCCATG.vs.A68930.FDR_0.05.FindER.bb	44502	73377	29.2
H3K9me3	Thyroid	Healthy	http://www.epigenomes.ca/data/CEMT/CEMT_130/hg38v1/H3K9me3/A78096.CEMT_130.H3K9me3.hg38.IX5770.CBTEAANXX_1_AGATGT.q5.F3332.PET.wig.bw	http://www.epigenomes.ca/data/CEMT/CEMT_130/hg38v1/H3K9me3/FindER.1.0.1e/A78096.CEMT_130.H3K9me3.hg38.IX5770.CBTEAANXX_1_AGATGT.vs.A78100.FDR_0.05.FindER.bb	37073	73377	29.2
H3K9me3	Thyroid	Healthy	http://www.epigenomes.ca/data/CEMT/CEMT_132/hg38v1/H3K9me3/A78370.CEMT_132.H3K9me3.hg38.IX5790.CBT1EANXX_1_AAACCT.q5.F3332.PET.wig.bw	http://www.epigenomes.ca/data/CEMT/CEMT_132/hg38v1/H3K9me3/FindER.1.0.1e/A78370.CEMT_132.H3K9me3.hg38.IX5790.CBT1EANXX_1_AAACCT.vs.A78374.FDR_0.05.FindER.bb	35793	73377	29.2
H3K27ac	Thyroid	Papillary Carcinoma	http://www.epigenomes.ca/data/CEMT/CEMT_87/hg38v1/H3K27ac/A56255.CEMT_87.H3K27ac.hg38.A56255_2_lanes_dupsFlagged.q5.F3332.PET.wig.bw	http://www.epigenomes.ca/data/CEMT/CEMT_87/hg38v1/H3K27ac/FindER.1.0.1e/A56255.CEMT_87.H3K27ac.hg38.A56255_2_lanes_dupsFlagged.vs.A56256.FDR_0.05.FindER.bb	59671	61620	24.52
H3K27ac	Thyroid	Papillary Carcinoma	http://www.epigenomes.ca/data/CEMT/CEMT_89/hg38v1/H3K27ac/A68901.CEMT_89.H3K27ac.hg38.bwa-sb.IX5130.CAVYBANXX_8_AAAGCA.q5.F3332.PET.wig.bw	http://www.epigenomes.ca/data/CEMT/CEMT_89/hg38v1/H3K27ac/FindER.1.0.1e/A68901.CEMT_89.H3K27ac.hg38.bwa-sb.IX5130.CAVYBANXX_8_AAAGCA.vs.A68902.FDR_0.05.FindER.bb	58531	61620	24.52
H3K27ac	Thyroid	Papillary Carcinoma	http://www.epigenomes.ca/data/CEMT/CEMT_91/hg38v1/H3K27ac/A68907.CEMT_91.H3K27ac.hg38.bwa-sb.IX5124.CAVYBANXX_2_AGAAGA.q5.F3332.PET.wig.bw	http://www.epigenomes.ca/data/CEMT/CEMT_91/hg38v1/H3K27ac/FindER.1.0.1e/A68907.CEMT_91.H3K27ac.hg38.bwa-sb.IX5124.CAVYBANXX_2_AGAAGA.vs.A66395.FDR_0.05.FindER.bb	76679	61620	24.52
H3K27me3	Thyroid	Papillary Carcinoma	http://www.epigenomes.ca/data/CEMT/CEMT_87/hg38v1/H3K27me3/A56253.CEMT_87.H3K27me3.hg38.A56253_2_lanes_dupsFlagged.q5.F3332.PET.wig.bw	http://www.epigenomes.ca/data/CEMT/CEMT_87/hg38v1/H3K27me3/FindER.1.0.1e/A56253.CEMT_87.H3K27me3.hg38.A56253_2_lanes_dupsFlagged.vs.A56256.FDR_0.05.FindER.bb	60019	61226	24.36
H3K27me3	Thyroid	Papillary Carcinoma	http://www.epigenomes.ca/data/CEMT/CEMT_89/hg38v1/H3K27me3/A68899.CEMT_89.H3K27me3.hg38.bwa-sb.IX5125.CAVYBANXX_3_CTTGTA.q5.F3332.PET.wig.bw	http://www.epigenomes.ca/data/CEMT/CEMT_89/hg38v1/H3K27me3/FindER.1.0.1e/A68899.CEMT_89.H3K27me3.hg38.bwa-sb.IX5125.CAVYBANXX_3_CTTGTA.vs.A68902.FDR_0.05.FindER.bb	69801	61226	24.36
H3K27me3	Thyroid	Papillary Carcinoma	http://www.epigenomes.ca/data/CEMT/CEMT_91/hg38v1/H3K27me3/A66392.CEMT_91.H3K27me3.hg38.bwa-sb.IX5013.CABBTANXX_4_TACAGC.q5.F3332.PET.wig.bw	http://www.epigenomes.ca/data/CEMT/CEMT_91/hg38v1/H3K27me3/FindER.1.0.1e/A66392.CEMT_91.H3K27me3.hg38.bwa-sb.IX5013.CABBTANXX_4_TACAGC.vs.A66395.FDR_0.05.FindER.bb	59300	61226	24.36
H3K36me3	Thyroid	Papillary Carcinoma	http://www.epigenomes.ca/data/CEMT/CEMT_87/hg38v1/H3K36me3/A56254.CEMT_87.H3K36me3.hg38.A56254_2_lanes_dupsFlagged.q5.F3332.PET.wig.bw	http://www.epigenomes.ca/data/CEMT/CEMT_87/hg38v1/H3K36me3/FindER.1.0.1e/A56254.CEMT_87.H3K36me3.hg38.A56254_2_lanes_dupsFlagged.vs.A56256.FDR_0.05.FindER.bb	83764	72974	29.04
H3K36me3	Thyroid	Papillary Carcinoma	http://www.epigenomes.ca/data/CEMT/CEMT_89/hg38v1/H3K36me3/A68900.CEMT_89.H3K36me3.hg38.bwa-sb.IX5125.CAVYBANXX_3_AAACAT.q5.F3332.PET.wig.bw	http://www.epigenomes.ca/data/CEMT/CEMT_89/hg38v1/H3K36me3/FindER.1.0.1e/A68900.CEMT_89.H3K36me3.hg38.bwa-sb.IX5125.CAVYBANXX_3_AAACAT.vs.A68902.FDR_0.05.FindER.bb	79077	72974	29.04
H3K36me3	Thyroid	Papillary Carcinoma	http://www.epigenomes.ca/data/CEMT/CEMT_91/hg38v1/H3K36me3/A68906.CEMT_91.H3K36me3.hg38.bwa-sb.IX5124.CAVYBANXX_2_ACTGAT.q5.F3332.PET.wig.bw	http://www.epigenomes.ca/data/CEMT/CEMT_91/hg38v1/H3K36me3/FindER.1.0.1e/A68906.CEMT_91.H3K36me3.hg38.bwa-sb.IX5124.CAVYBANXX_2_ACTGAT.vs.A66395.FDR_0.05.FindER.bb	71383	72974	29.04
H3K4me1	Thyroid	Papillary Carcinoma	http://www.epigenomes.ca/data/CEMT/CEMT_87/hg38v1/H3K4me1/A56250.CEMT_87.H3K4me1.hg38.A56250_2_lanes_dupsFlagged.q5.F3332.PET.wig.bw	http://www.epigenomes.ca/data/CEMT/CEMT_87/hg38v1/H3K4me1/FindER.1.0.1e/A56250.CEMT_87.H3K4me1.hg38.A56250_2_lanes_dupsFlagged.vs.A56256.FDR_0.05.FindER.bb	101832	97879	38.95
H3K4me1	Thyroid	Papillary Carcinoma	http://www.epigenomes.ca/data/CEMT/CEMT_89/hg38v1/H3K4me1/A68896.CEMT_89.H3K4me1.hg38.bwa-sb.IX5125.CAVYBANXX_3_GATCAG.q5.F3332.PET.wig.bw	http://www.epigenomes.ca/data/CEMT/CEMT_89/hg38v1/H3K4me1/FindER.1.0.1e/A68896.CEMT_89.H3K4me1.hg38.bwa-sb.IX5125.CAVYBANXX_3_GATCAG.vs.A68902.FDR_0.05.FindER.bb	103147	97879	38.95
H3K4me1	Thyroid	Papillary Carcinoma	http://www.epigenomes.ca/data/CEMT/CEMT_91/hg38v1/H3K4me1/A66389.CEMT_91.H3K4me1.hg38.bwa-sb.IX5013.CABBTANXX_4_CCACGC.q5.F3332.PET.wig.bw	http://www.epigenomes.ca/data/CEMT/CEMT_91/hg38v1/H3K4me1/FindER.1.0.1e/A66389.CEMT_91.H3K4me1.hg38.bwa-sb.IX5013.CABBTANXX_4_CCACGC.vs.A66395.FDR_0.05.FindER.bb	89788	97879	38.95
H3K4me3	Thyroid	Papillary Carcinoma	http://www.epigenomes.ca/data/CEMT/CEMT_87/hg38v1/H3K4me3/A56251.CEMT_87.H3K4me3.hg38.A56251_2_lanes_dupsFlagged.q5.F3332.PET.wig.bw	http://www.epigenomes.ca/data/CEMT/CEMT_87/hg38v1/H3K4me3/FindER.1.0.1e/A56251.CEMT_87.H3K4me3.hg38.A56251_2_lanes_dupsFlagged.vs.A56256.FDR_0.05.FindER.bb	34059	41750	16.61
H3K4me3	Thyroid	Papillary Carcinoma	http://www.epigenomes.ca/data/CEMT/CEMT_89/hg38v1/H3K4me3/A68897.CEMT_89.H3K4me3.hg38.bwa-sb.IX5130.CAVYBANXX_8_TAGCTT.q5.F3332.PET.wig.bw	http://www.epigenomes.ca/data/CEMT/CEMT_89/hg38v1/H3K4me3/FindER.1.0.1e/A68897.CEMT_89.H3K4me3.hg38.bwa-sb.IX5130.CAVYBANXX_8_TAGCTT.vs.A68902.FDR_0.05.FindER.bb	49334	41750	16.61
H3K4me3	Thyroid	Papillary Carcinoma	http://www.epigenomes.ca/data/CEMT/CEMT_91/hg38v1/H3K4me3/A66390.CEMT_91.H3K4me3.hg38.bwa-sb.IX5010.CABBTANXX_1_CTATAC.q5.F3332.PET.wig.bw	http://www.epigenomes.ca/data/CEMT/CEMT_91/hg38v1/H3K4me3/FindER.1.0.1e/A66390.CEMT_91.H3K4me3.hg38.bwa-sb.IX5010.CABBTANXX_1_CTATAC.vs.A66395.FDR_0.05.FindER.bb	43809	41750	16.61
H3K9me3	Thyroid	Papillary Carcinoma	http://www.epigenomes.ca/data/CEMT/CEMT_87/hg38v1/H3K9me3/A56252.CEMT_87.H3K9me3.hg38.A56252_2_lanes_dupsFlagged.q5.F3332.PET.wig.bw	http://www.epigenomes.ca/data/CEMT/CEMT_87/hg38v1/H3K9me3/FindER.1.0.1e/A56252.CEMT_87.H3K9me3.hg38.A56252_2_lanes_dupsFlagged.vs.A56256.FDR_0.05.FindER.bb	46534	43599	17.35
H3K9me3	Thyroid	Papillary Carcinoma	http://www.epigenomes.ca/data/CEMT/CEMT_89/hg38v1/H3K9me3/A68898.CEMT_89.H3K9me3.hg38.bwa-sb.IX5125.CAVYBANXX_3_GGCTAC.q5.F3332.PET.wig.bw	http://www.epigenomes.ca/data/CEMT/CEMT_89/hg38v1/H3K9me3/FindER.1.0.1e/A68898.CEMT_89.H3K9me3.hg38.bwa-sb.IX5125.CAVYBANXX_3_GGCTAC.vs.A68902.FDR_0.05.FindER.bb	46659	43599	17.35
H3K9me3	Thyroid	Papillary Carcinoma	http://www.epigenomes.ca/data/CEMT/CEMT_91/hg38v1/H3K9me3/A66391.CEMT_91.H3K9me3.hg38.bwa-sb.IX5013.CABBTANXX_4_GCAAGG.q5.F3332.PET.wig.bw	http://www.epigenomes.ca/data/CEMT/CEMT_91/hg38v1/H3K9me3/FindER.1.0.1e/A66391.CEMT_91.H3K9me3.hg38.bwa-sb.IX5013.CABBTANXX_4_GCAAGG.vs.A66395.FDR_0.05.FindER.bb	44548	43599	17.35
H3K27ac	Colorectal	Healthy	http://www.epigenomes.ca/data/CEMT/CEMT_33/hg38v1/H3K27ac/A47310.CEMT_33.H3K27ac.hg38.bwa-sb.IX3392.C62D9ANXX_4_CGATGT.q5.F3332.PET.wig.bw	http://www.epigenomes.ca/data/CEMT/CEMT_33/hg38v1/H3K27ac/FindER.1.0.1e/A47310.CEMT_33.H3K27ac.hg38.bwa-sb.IX3392.C62D9ANXX_4_CGATGT.vs.A47311.CEMT_33.Input.hg38.bwa-sb.IX3397.C62F0ANXX_1_TAGCTT.FDR_0.05.FindER.bb	57803	103929	41.36
H3K27ac	Colorectal	Healthy	http://www.epigenomes.ca/data/CEMT/CEMT_34/hg38v1/H3K27ac/A47317.CEMT_34.H3K27ac.hg38.bwa-sb.IX3392.C62D9ANXX_4_CTATAC.q5.F3332.PET.wig.bw	http://www.epigenomes.ca/data/CEMT/CEMT_34/hg38v1/H3K27ac/FindER.1.0.1e/A47317.CEMT_34.H3K27ac.hg38.bwa-sb.IX3392.C62D9ANXX_4_CTATAC.vs.A47318.CEMT_34.Input.hg38.bwa-sb.IX3397.C62F0ANXX_1_GCAAGG.FDR_0.05.FindER.bb	62021	103929	41.36
H3K27ac	Colorectal	Healthy	http://www.epigenomes.ca/data/CEMT/CEMT_50/hg38v1/H3K27ac/A50439.CEMT_50.H3K27ac.hg38.bwa-sb.IX3759.C6J9VANXX_5_CAAAAG.q5.F3332.PET.wig.bw	http://www.epigenomes.ca/data/CEMT/CEMT_50/hg38v1/H3K27ac/FindER.1.0.1e/A50439.CEMT_50.H3K27ac.hg38.bwa-sb.IX3759.C6J9VANXX_5_CAAAAG.vs.A50440.CEMT_50.Input.hg38.bwa-sb.IX3756.C6J9VANXX_2_CCAACA.FDR_0.05.FindER.bb	59233	103929	41.36
H3K27ac	Colorectal	Healthy	http://www.epigenomes.ca/data/CEMT/CEMT_51/hg38v1/H3K27ac/A50446.CEMT_51.H3K27ac.hg38.bwa-sb.IX3759.C6J9VANXX_5_CGATGT.q5.F3332.PET.wig.bw	http://www.epigenomes.ca/data/CEMT/CEMT_51/hg38v1/H3K27ac/FindER.1.0.1e/A50446.CEMT_51.H3K27ac.hg38.bwa-sb.IX3759.C6J9VANXX_5_CGATGT.vs.A50447.CEMT_51.Input.hg38.bwa-sb.IX3756.C6J9VANXX_2_TAGCTT.FDR_0.05.FindER.bb	59962	103929	41.36
H3K27ac	Colorectal	Healthy	http://www.epigenomes.ca/data/CEMT/CEMT_52/hg38v1/H3K27ac/A50453.CEMT_52.H3K27ac.hg38.bwa-sb.IX3759.C6J9VANXX_5_CTATAC.q5.F3332.PET.wig.bw	http://www.epigenomes.ca/data/CEMT/CEMT_52/hg38v1/H3K27ac/FindER.1.0.1e/A50453.CEMT_52.H3K27ac.hg38.bwa-sb.IX3759.C6J9VANXX_5_CTATAC.vs.A50454.CEMT_52.Input.hg38.bwa-sb.IX3756.C6J9VANXX_2_GCAAGG.FDR_0.05.FindER.bb	66698	103929	41.36
H3K27ac	Colorectal	Healthy	http://www.epigenomes.ca/data/CEMT/CEMT_53/hg38v1/H3K27ac/A50460.CEMT_53.H3K27ac.hg38.bwa-sb.IX3759.C6J9VANXX_5_AAGACT.q5.F3332.PET.wig.bw	http://www.epigenomes.ca/data/CEMT/CEMT_53/hg38v1/H3K27ac/FindER.1.0.1e/A50460.CEMT_53.H3K27ac.hg38.bwa-sb.IX3759.C6J9VANXX_5_AAGACT.vs.A50461.CEMT_53.Input.hg38.bwa-sb.IX3756.C6J9VANXX_2_ACGATA.FDR_0.05.FindER.bb	76577	103929	41.36
H3K27ac	Colorectal	Healthy	http://www.epigenomes.ca/data/CEMT/CEMT_54/hg38v1/H3K27ac/A50467.CEMT_54.H3K27ac.hg38.bwa-sb.IX3759.C6J9VANXX_5_TATAAT.q5.F3332.PET.wig.bw	http://www.epigenomes.ca/data/CEMT/CEMT_54/hg38v1/H3K27ac/FindER.1.0.1e/A50467.CEMT_54.H3K27ac.hg38.bwa-sb.IX3759.C6J9VANXX_5_TATAAT.vs.A50468.CEMT_54.Input.hg38.bwa-sb.IX3756.C6J9VANXX_2_TGCTGG.FDR_0.05.FindER.bb	70340	103929	41.36
H3K27ac	Colorectal	Healthy	http://www.epigenomes.ca/data/CEMT/CEMT_55/hg38v1/H3K27ac/A50474.CEMT_55.H3K27ac.hg38.bwa-sb.IX3759.C6J9VANXX_5_ATACGG.q5.F3332.PET.wig.bw	http://www.epigenomes.ca/data/CEMT/CEMT_55/hg38v1/H3K27ac/FindER.1.0.1e/A50474.CEMT_55.H3K27ac.hg38.bwa-sb.IX3759.C6J9VANXX_5_ATACGG.vs.A50475.CEMT_55.Input.hg38.bwa-sb.IX3757.C6J9VANXX_3_CACGAT.FDR_0.05.FindER.bb	76815	103929	41.36
H3K27ac	Colorectal	Healthy	http://www.epigenomes.ca/data/CEMT/CEMT_56/hg38v1/H3K27ac/A50481.CEMT_56.H3K27ac.hg38.bwa-sb.IX3759.C6J9VANXX_5_GTAGAG.q5.F3332.PET.wig.bw	http://www.epigenomes.ca/data/CEMT/CEMT_56/hg38v1/H3K27ac/FindER.1.0.1e/A50481.CEMT_56.H3K27ac.hg38.bwa-sb.IX3759.C6J9VANXX_5_GTAGAG.vs.A50482.CEMT_56.Input.hg38.bwa-sb.IX3757.C6J9VANXX_3_ACAGTG.FDR_0.05.FindER.bb	67135	103929	41.36
H3K27ac	Colorectal	Healthy	http://www.epigenomes.ca/data/CEMT/CEMT_57/hg38v1/H3K27ac/A50488.CEMT_57.H3K27ac.hg38.bwa-sb.IX3759.C6J9VANXX_5_CCGCAA.q5.F3332.PET.wig.bw	http://www.epigenomes.ca/data/CEMT/CEMT_57/hg38v1/H3K27ac/FindER.1.0.1e/A50488.CEMT_57.H3K27ac.hg38.bwa-sb.IX3759.C6J9VANXX_5_CCGCAA.vs.A50489.CEMT_57.Input.hg38.bwa-sb.IX3757.C6J9VANXX_3_GAAACC.FDR_0.05.FindER.bb	76302	103929	41.36
H3K27ac	Colorectal	Healthy	http://www.epigenomes.ca/data/CEMT/CEMT_58/hg38v1/H3K27ac/A50617.CEMT_58.H3K27ac.hg38.bwa-sb.IX3759.C6J9VANXX_5_AAAGCA.q5.F3332.PET.wig.bw	http://www.epigenomes.ca/data/CEMT/CEMT_58/hg38v1/H3K27ac/FindER.1.0.1e/A50617.CEMT_58.H3K27ac.hg38.bwa-sb.IX3759.C6J9VANXX_5_AAAGCA.vs.A50618.CEMT_58.Input.hg38.bwa-sb.IX3757.C6J9VANXX_3_AATAGG.FDR_0.05.FindER.bb	77815	103929	41.36
H3K27ac	Colorectal	Healthy	http://www.epigenomes.ca/data/CEMT/CEMT_59/hg38v1/H3K27ac/A50624.CEMT_59.H3K27ac.hg38.bwa-sb.IX3819.C6PRKANXX_8_CAAAAG.q5.F3332.PET.wig.bw	http://www.epigenomes.ca/data/CEMT/CEMT_59/hg38v1/H3K27ac/FindER.1.0.1e/A50624.CEMT_59.H3K27ac.hg38.bwa-sb.IX3819.C6PRKANXX_8_CAAAAG.vs.A50625.FDR_0.05.FindER.bb	76822	103929	41.36
H3K27ac	Colorectal	Healthy	http://www.epigenomes.ca/data/CEMT/CEMT_60/hg38v1/H3K27ac/A50876.CEMT_60.H3K27ac.hg38.bwa-sb.IX3819.C6PRKANXX_8_CGATGT.q5.F3332.PET.wig.bw	http://www.epigenomes.ca/data/CEMT/CEMT_60/hg38v1/H3K27ac/FindER.1.0.1e/A50876.CEMT_60.H3K27ac.hg38.bwa-sb.IX3819.C6PRKANXX_8_CGATGT.vs.A50877.CEMT_60.Input.hg38.bwa-sb.IX3816.C6PRKANXX_5_TAGCTT.FDR_0.05.FindER.bb	71915	103929	41.36
H3K27ac	Colorectal	Healthy	http://www.epigenomes.ca/data/CEMT/CEMT_61/hg38v1/H3K27ac/A50883.CEMT_61.H3K27ac.hg38.bwa-sb.IX3819.C6PRKANXX_8_CTATAC.q5.F3332.PET.wig.bw	http://www.epigenomes.ca/data/CEMT/CEMT_61/hg38v1/H3K27ac/FindER.1.0.1e/A50883.CEMT_61.H3K27ac.hg38.bwa-sb.IX3819.C6PRKANXX_8_CTATAC.vs.A50884.CEMT_61.Input.hg38.bwa-sb.IX3816.C6PRKANXX_5_GCAAGG.FDR_0.05.FindER.bb	81387	103929	41.36
H3K27ac	Colorectal	Healthy	http://www.epigenomes.ca/data/CEMT/CEMT_72/hg38v1/H3K27ac/A55602.CEMT_72.H3K27ac.hg38.bwa-sb.IX4136.C8ATRANXX_6_CTATAC.q5.F3332.PET.wig.bw	http://www.epigenomes.ca/data/CEMT/CEMT_72/hg38v1/H3K27ac/FindER.1.0.1e/A55602.CEMT_72.H3K27ac.hg38.bwa-sb.IX4136.C8ATRANXX_6_CTATAC.vs.A55603.FDR_0.05.FindER.bb	55163	103929	41.36
H3K27me3	Colorectal	Healthy	http://www.epigenomes.ca/data/CEMT/CEMT_33/hg38v1/H3K27me3/A47308.CEMT_33.H3K27me3.hg38.bwa-sb.IX3395.C62D9ANXX_7_TGAATG.q5.F3332.PET.wig.bw	http://www.epigenomes.ca/data/CEMT/CEMT_33/hg38v1/H3K27me3/FindER.1.0.1e/A47308.CEMT_33.H3K27me3.hg38.bwa-sb.IX3395.C62D9ANXX_7_TGAATG.vs.A47311.CEMT_33.Input.hg38.bwa-sb.IX3397.C62F0ANXX_1_TAGCTT.FDR_0.05.FindER.bb	76561	125302	49.86
H3K27me3	Colorectal	Healthy	http://www.epigenomes.ca/data/CEMT/CEMT_34/hg38v1/H3K27me3/A47315.CEMT_34.H3K27me3.hg38.bwa-sb.IX3395.C62D9ANXX_7_CAACTA.q5.F3332.PET.wig.bw	http://www.epigenomes.ca/data/CEMT/CEMT_34/hg38v1/H3K27me3/FindER.1.0.1e/A47315.CEMT_34.H3K27me3.hg38.bwa-sb.IX3395.C62D9ANXX_7_CAACTA.vs.A47318.CEMT_34.Input.hg38.bwa-sb.IX3397.C62F0ANXX_1_GCAAGG.FDR_0.05.FindER.bb	80683	125302	49.86
H3K27me3	Colorectal	Healthy	http://www.epigenomes.ca/data/CEMT/CEMT_50/hg38v1/H3K27me3/A50437.CEMT_50.H3K27me3.hg38.bwa-sb.IX3752.C6J84ANXX_1_ACCCAG.q5.F3332.PET.wig.bw	http://www.epigenomes.ca/data/CEMT/CEMT_50/hg38v1/H3K27me3/FindER.1.0.1e/A50437.CEMT_50.H3K27me3.hg38.bwa-sb.IX3752.C6J84ANXX_1_ACCCAG.vs.A50440.CEMT_50.Input.hg38.bwa-sb.IX3756.C6J9VANXX_2_CCAACA.FDR_0.05.FindER.bb	66722	125302	49.86
H3K27me3	Colorectal	Healthy	http://www.epigenomes.ca/data/CEMT/CEMT_51/hg38v1/H3K27me3/A50444.CEMT_51.H3K27me3.hg38.bwa-sb.IX3752.C6J84ANXX_1_TGAATG.q5.F3332.PET.wig.bw	http://www.epigenomes.ca/data/CEMT/CEMT_51/hg38v1/H3K27me3/FindER.1.0.1e/A50444.CEMT_51.H3K27me3.hg38.bwa-sb.IX3752.C6J84ANXX_1_TGAATG.vs.A50447.CEMT_51.Input.hg38.bwa-sb.IX3756.C6J9VANXX_2_TAGCTT.FDR_0.05.FindER.bb	75159	125302	49.86
H3K27me3	Colorectal	Healthy	http://www.epigenomes.ca/data/CEMT/CEMT_52/hg38v1/H3K27me3/A50451.CEMT_52.H3K27me3.hg38.bwa-sb.IX3752.C6J84ANXX_1_CAACTA.q5.F3332.PET.wig.bw	http://www.epigenomes.ca/data/CEMT/CEMT_52/hg38v1/H3K27me3/FindER.1.0.1e/A50451.CEMT_52.H3K27me3.hg38.bwa-sb.IX3752.C6J84ANXX_1_CAACTA.vs.A50454.CEMT_52.Input.hg38.bwa-sb.IX3756.C6J9VANXX_2_GCAAGG.FDR_0.05.FindER.bb	74524	125302	49.86
H3K27me3	Colorectal	Healthy	http://www.epigenomes.ca/data/CEMT/CEMT_53/hg38v1/H3K27me3/A50458.CEMT_53.H3K27me3.hg38.bwa-sb.IX3752.C6J84ANXX_1_TTAGGC.q5.F3332.PET.wig.bw	http://www.epigenomes.ca/data/CEMT/CEMT_53/hg38v1/H3K27me3/FindER.1.0.1e/A50458.CEMT_53.H3K27me3.hg38.bwa-sb.IX3752.C6J84ANXX_1_TTAGGC.vs.A50461.CEMT_53.Input.hg38.bwa-sb.IX3756.C6J9VANXX_2_ACGATA.FDR_0.05.FindER.bb	75083	125302	49.86
H3K27me3	Colorectal	Healthy	http://www.epigenomes.ca/data/CEMT/CEMT_54/hg38v1/H3K27me3/A50465.CEMT_54.H3K27me3.hg38.bwa-sb.IX3752.C6J84ANXX_1_CTCAGA.q5.F3332.PET.wig.bw	http://www.epigenomes.ca/data/CEMT/CEMT_54/hg38v1/H3K27me3/FindER.1.0.1e/A50465.CEMT_54.H3K27me3.hg38.bwa-sb.IX3752.C6J84ANXX_1_CTCAGA.vs.A50468.CEMT_54.Input.hg38.bwa-sb.IX3756.C6J9VANXX_2_TGCTGG.FDR_0.05.FindER.bb	71970	125302	49.86
H3K27me3	Colorectal	Healthy	http://www.epigenomes.ca/data/CEMT/CEMT_55/hg38v1/H3K27me3/A50472.CEMT_55.H3K27me3.hg38.bwa-sb.IX3753.C6J84ANXX_2_AAGCGA.q5.F3332.PET.wig.bw	http://www.epigenomes.ca/data/CEMT/CEMT_55/hg38v1/H3K27me3/FindER.1.0.1e/A50472.CEMT_55.H3K27me3.hg38.bwa-sb.IX3753.C6J84ANXX_2_AAGCGA.vs.A50475.CEMT_55.Input.hg38.bwa-sb.IX3757.C6J9VANXX_3_CACGAT.FDR_0.05.FindER.bb	71246	125302	49.86
H3K27me3	Colorectal	Healthy	http://www.epigenomes.ca/data/CEMT/CEMT_56/hg38v1/H3K27me3/A50479.CEMT_56.H3K27me3.hg38.bwa-sb.IX3753.C6J84ANXX_2_TCATTC.q5.F3332.PET.wig.bw	http://www.epigenomes.ca/data/CEMT/CEMT_56/hg38v1/H3K27me3/FindER.1.0.1e/A50479.CEMT_56.H3K27me3.hg38.bwa-sb.IX3753.C6J84ANXX_2_TCATTC.vs.A50482.CEMT_56.Input.hg38.bwa-sb.IX3757.C6J9VANXX_3_ACAGTG.FDR_0.05.FindER.bb	76621	125302	49.86
H3K27me3	Colorectal	Healthy	http://www.epigenomes.ca/data/CEMT/CEMT_57/hg38v1/H3K27me3/A50486.CEMT_57.H3K27me3.hg38.bwa-sb.IX3753.C6J84ANXX_2_ATCCTA.q5.F3332.PET.wig.bw	http://www.epigenomes.ca/data/CEMT/CEMT_57/hg38v1/H3K27me3/FindER.1.0.1e/A50486.CEMT_57.H3K27me3.hg38.bwa-sb.IX3753.C6J84ANXX_2_ATCCTA.vs.A50489.CEMT_57.Input.hg38.bwa-sb.IX3757.C6J9VANXX_3_GAAACC.FDR_0.05.FindER.bb	75008	125302	49.86
H3K27me3	Colorectal	Healthy	http://www.epigenomes.ca/data/CEMT/CEMT_58/hg38v1/H3K27me3/A50615.CEMT_58.H3K27me3.hg38.bwa-sb.IX3753.C6J84ANXX_2_GTCCGC.q5.F3332.PET.wig.bw	http://www.epigenomes.ca/data/CEMT/CEMT_58/hg38v1/H3K27me3/FindER.1.0.1e/A50615.CEMT_58.H3K27me3.hg38.bwa-sb.IX3753.C6J84ANXX_2_GTCCGC.vs.A50618.CEMT_58.Input.hg38.bwa-sb.IX3757.C6J9VANXX_3_AATAGG.FDR_0.05.FindER.bb	79488	125302	49.86
H3K27me3	Colorectal	Healthy	http://www.epigenomes.ca/data/CEMT/CEMT_59/hg38v1/H3K27me3/A50622.CEMT_59.H3K27me3.hg38.bwa-sb.IX3812.C6PRKANXX_1_ACCCAG.q5.F3332.PET.wig.bw	http://www.epigenomes.ca/data/CEMT/CEMT_59/hg38v1/H3K27me3/FindER.1.0.1e/A50622.CEMT_59.H3K27me3.hg38.bwa-sb.IX3812.C6PRKANXX_1_ACCCAG.vs.A50625.FDR_0.05.FindER.bb	80730	125302	49.86
H3K27me3	Colorectal	Healthy	http://www.epigenomes.ca/data/CEMT/CEMT_60/hg38v1/H3K27me3/A50874.CEMT_60.H3K27me3.hg38.bwa-sb.IX3812.C6PRKANXX_1_TGAATG.q5.F3332.PET.wig.bw	http://www.epigenomes.ca/data/CEMT/CEMT_60/hg38v1/H3K27me3/FindER.1.0.1e/A50874.CEMT_60.H3K27me3.hg38.bwa-sb.IX3812.C6PRKANXX_1_TGAATG.vs.A50877.CEMT_60.Input.hg38.bwa-sb.IX3816.C6PRKANXX_5_TAGCTT.FDR_0.05.FindER.bb	81882	125302	49.86
H3K27me3	Colorectal	Healthy	http://www.epigenomes.ca/data/CEMT/CEMT_61/hg38v1/H3K27me3/A50881.CEMT_61.H3K27me3.hg38.bwa-sb.IX3812.C6PRKANXX_1_CAACTA.q5.F3332.PET.wig.bw	http://www.epigenomes.ca/data/CEMT/CEMT_61/hg38v1/H3K27me3/FindER.1.0.1e/A50881.CEMT_61.H3K27me3.hg38.bwa-sb.IX3812.C6PRKANXX_1_CAACTA.vs.A50884.CEMT_61.Input.hg38.bwa-sb.IX3816.C6PRKANXX_5_GCAAGG.FDR_0.05.FindER.bb	77084	125302	49.86
H3K27me3	Colorectal	Healthy	http://www.epigenomes.ca/data/CEMT/CEMT_72/hg38v1/H3K27me3/A55600.CEMT_72.H3K27me3.hg38.A55600_2_lanes_dupsFlagged.q5.F3332.PET.wig.bw	http://www.epigenomes.ca/data/CEMT/CEMT_72/hg38v1/H3K27me3/FindER.1.0.1e/A55600.CEMT_72.H3K27me3.hg38.A55600_2_lanes_dupsFlagged.vs.A55603.FDR_0.05.FindER.bb	50047	125302	49.86
H3K36me3	Colorectal	Healthy	http://www.epigenomes.ca/data/CEMT/CEMT_33/hg38v1/H3K36me3/A47309.CEMT_33.H3K36me3.hg38.bwa-sb.IX3396.C62EAANXX_6_AGTTCC.q5.F3332.PET.wig.bw	http://www.epigenomes.ca/data/CEMT/CEMT_33/hg38v1/H3K36me3/FindER.1.0.1e/A47309.CEMT_33.H3K36me3.hg38.bwa-sb.IX3396.C62EAANXX_6_AGTTCC.vs.A47311.CEMT_33.Input.hg38.bwa-sb.IX3397.C62F0ANXX_1_TAGCTT.FDR_0.05.FindER.bb	87811	119959	47.74
H3K36me3	Colorectal	Healthy	http://www.epigenomes.ca/data/CEMT/CEMT_34/hg38v1/H3K36me3/A47316.CEMT_34.H3K36me3.hg38.bwa-sb.IX3396.C62EAANXX_6_CCACGC.q5.F3332.PET.wig.bw	http://www.epigenomes.ca/data/CEMT/CEMT_34/hg38v1/H3K36me3/FindER.1.0.1e/A47316.CEMT_34.H3K36me3.hg38.bwa-sb.IX3396.C62EAANXX_6_CCACGC.vs.A47318.CEMT_34.Input.hg38.bwa-sb.IX3397.C62F0ANXX_1_GCAAGG.FDR_0.05.FindER.bb	86237	119959	47.74
H3K36me3	Colorectal	Healthy	http://www.epigenomes.ca/data/CEMT/CEMT_50/hg38v1/H3K36me3/A50438.CEMT_50.H3K36me3.hg38.bwa-sb.IX3754.C6J84ANXX_3_AGCGCT.q5.F3332.PET.wig.bw	http://www.epigenomes.ca/data/CEMT/CEMT_50/hg38v1/H3K36me3/FindER.1.0.1e/A50438.CEMT_50.H3K36me3.hg38.bwa-sb.IX3754.C6J84ANXX_3_AGCGCT.vs.A50440.CEMT_50.Input.hg38.bwa-sb.IX3756.C6J9VANXX_2_CCAACA.FDR_0.05.FindER.bb	92409	119959	47.74
H3K36me3	Colorectal	Healthy	http://www.epigenomes.ca/data/CEMT/CEMT_51/hg38v1/H3K36me3/A50445.CEMT_51.H3K36me3.hg38.bwa-sb.IX3754.C6J84ANXX_3_AGTTCC.q5.F3332.PET.wig.bw	http://www.epigenomes.ca/data/CEMT/CEMT_51/hg38v1/H3K36me3/FindER.1.0.1e/A50445.CEMT_51.H3K36me3.hg38.bwa-sb.IX3754.C6J84ANXX_3_AGTTCC.vs.A50447.CEMT_51.Input.hg38.bwa-sb.IX3756.C6J9VANXX_2_TAGCTT.FDR_0.05.FindER.bb	87874	119959	47.74
H3K36me3	Colorectal	Healthy	http://www.epigenomes.ca/data/CEMT/CEMT_52/hg38v1/H3K36me3/A50452.CEMT_52.H3K36me3.hg38.bwa-sb.IX3754.C6J84ANXX_3_CCACGC.q5.F3332.PET.wig.bw	http://www.epigenomes.ca/data/CEMT/CEMT_52/hg38v1/H3K36me3/FindER.1.0.1e/A50452.CEMT_52.H3K36me3.hg38.bwa-sb.IX3754.C6J84ANXX_3_CCACGC.vs.A50454.CEMT_52.Input.hg38.bwa-sb.IX3756.C6J9VANXX_2_GCAAGG.FDR_0.05.FindER.bb	94663	119959	47.74
H3K36me3	Colorectal	Healthy	http://www.epigenomes.ca/data/CEMT/CEMT_53/hg38v1/H3K36me3/A50459.CEMT_53.H3K36me3.hg38.bwa-sb.IX3754.C6J84ANXX_3_GGCTAC.q5.F3332.PET.wig.bw	http://www.epigenomes.ca/data/CEMT/CEMT_53/hg38v1/H3K36me3/FindER.1.0.1e/A50459.CEMT_53.H3K36me3.hg38.bwa-sb.IX3754.C6J84ANXX_3_GGCTAC.vs.A50461.CEMT_53.Input.hg38.bwa-sb.IX3756.C6J9VANXX_2_ACGATA.FDR_0.05.FindER.bb	96202	119959	47.74
H3K36me3	Colorectal	Healthy	http://www.epigenomes.ca/data/CEMT/CEMT_54/hg38v1/H3K36me3/A50466.CEMT_54.H3K36me3.hg38.bwa-sb.IX3754.C6J84ANXX_3_GCACTT.q5.F3332.PET.wig.bw	http://www.epigenomes.ca/data/CEMT/CEMT_54/hg38v1/H3K36me3/FindER.1.0.1e/A50466.CEMT_54.H3K36me3.hg38.bwa-sb.IX3754.C6J84ANXX_3_GCACTT.vs.A50468.CEMT_54.Input.hg38.bwa-sb.IX3756.C6J9VANXX_2_TGCTGG.FDR_0.05.FindER.bb	95187	119959	47.74
H3K36me3	Colorectal	Healthy	http://www.epigenomes.ca/data/CEMT/CEMT_55/hg38v1/H3K36me3/A50473.CEMT_55.H3K36me3.hg38.bwa-sb.IX3755.C6J9VANXX_1_ACTCTC.q5.F3332.PET.wig.bw	http://www.epigenomes.ca/data/CEMT/CEMT_55/hg38v1/H3K36me3/FindER.1.0.1e/A50473.CEMT_55.H3K36me3.hg38.bwa-sb.IX3755.C6J9VANXX_1_ACTCTC.vs.A50475.CEMT_55.Input.hg38.bwa-sb.IX3757.C6J9VANXX_3_CACGAT.FDR_0.05.FindER.bb	92919	119959	47.74
H3K36me3	Colorectal	Healthy	http://www.epigenomes.ca/data/CEMT/CEMT_56/hg38v1/H3K36me3/A50480.CEMT_56.H3K36me3.hg38.bwa-sb.IX3755.C6J9VANXX_1_TGGCGC.q5.F3332.PET.wig.bw	http://www.epigenomes.ca/data/CEMT/CEMT_56/hg38v1/H3K36me3/FindER.1.0.1e/A50480.CEMT_56.H3K36me3.hg38.bwa-sb.IX3755.C6J9VANXX_1_TGGCGC.vs.A50482.CEMT_56.Input.hg38.bwa-sb.IX3757.C6J9VANXX_3_ACAGTG.FDR_0.05.FindER.bb	94358	119959	47.74
H3K36me3	Colorectal	Healthy	http://www.epigenomes.ca/data/CEMT/CEMT_57/hg38v1/H3K36me3/A50487.CEMT_57.H3K36me3.hg38.bwa-sb.IX3755.C6J9VANXX_1_CACTCA.q5.F3332.PET.wig.bw	http://www.epigenomes.ca/data/CEMT/CEMT_57/hg38v1/H3K36me3/FindER.1.0.1e/A50487.CEMT_57.H3K36me3.hg38.bwa-sb.IX3755.C6J9VANXX_1_CACTCA.vs.A50489.CEMT_57.Input.hg38.bwa-sb.IX3757.C6J9VANXX_3_GAAACC.FDR_0.05.FindER.bb	90000	119959	47.74
H3K36me3	Colorectal	Healthy	http://www.epigenomes.ca/data/CEMT/CEMT_58/hg38v1/H3K36me3/A50616.CEMT_58.H3K36me3.hg38.bwa-sb.IX3755.C6J9VANXX_1_GCCAAT.q5.F3332.PET.wig.bw	http://www.epigenomes.ca/data/CEMT/CEMT_58/hg38v1/H3K36me3/FindER.1.0.1e/A50616.CEMT_58.H3K36me3.hg38.bwa-sb.IX3755.C6J9VANXX_1_GCCAAT.vs.A50618.CEMT_58.Input.hg38.bwa-sb.IX3757.C6J9VANXX_3_AATAGG.FDR_0.05.FindER.bb	95223	119959	47.74
H3K36me3	Colorectal	Healthy	http://www.epigenomes.ca/data/CEMT/CEMT_59/hg38v1/H3K36me3/A50623.CEMT_59.H3K36me3.hg38.IX3814.C6PRKANXX_3_AGCGCT.q5.F3332.PET.wig.bw	http://www.epigenomes.ca/data/CEMT/CEMT_59/hg38v1/H3K36me3/FindER.1.0.1e/A50623.CEMT_59.H3K36me3.hg38.IX3814.C6PRKANXX_3_AGCGCT.vs.A50625.FDR_0.05.FindER.bb	95883	119959	47.74
H3K36me3	Colorectal	Healthy	http://www.epigenomes.ca/data/CEMT/CEMT_60/hg38v1/H3K36me3/A50875.CEMT_60.H3K36me3.hg38.bwa-sb.IX3814.C6PRKANXX_3_AGTTCC.q5.F3332.PET.wig.bw	http://www.epigenomes.ca/data/CEMT/CEMT_60/hg38v1/H3K36me3/FindER.1.0.1e/A50875.CEMT_60.H3K36me3.hg38.bwa-sb.IX3814.C6PRKANXX_3_AGTTCC.vs.A50877.CEMT_60.Input.hg38.bwa-sb.IX3816.C6PRKANXX_5_TAGCTT.FDR_0.05.FindER.bb	97360	119959	47.74
H3K36me3	Colorectal	Healthy	http://www.epigenomes.ca/data/CEMT/CEMT_61/hg38v1/H3K36me3/A50882.CEMT_61.H3K36me3.hg38.bwa-sb.IX3814.C6PRKANXX_3_CCACGC.q5.F3332.PET.wig.bw	http://www.epigenomes.ca/data/CEMT/CEMT_61/hg38v1/H3K36me3/FindER.1.0.1e/A50882.CEMT_61.H3K36me3.hg38.bwa-sb.IX3814.C6PRKANXX_3_CCACGC.vs.A50884.CEMT_61.Input.hg38.bwa-sb.IX3816.C6PRKANXX_5_GCAAGG.FDR_0.05.FindER.bb	92894	119959	47.74
H3K36me3	Colorectal	Healthy	http://www.epigenomes.ca/data/CEMT/CEMT_72/hg38v1/H3K36me3/A55601.CEMT_72.H3K36me3.hg38.A55601_2_lanes_dupsFlagged.q5.F3332.PET.wig.bw	http://www.epigenomes.ca/data/CEMT/CEMT_72/hg38v1/H3K36me3/FindER.1.0.1e/A55601.CEMT_72.H3K36me3.hg38.A55601_2_lanes_dupsFlagged.vs.A55603.FDR_0.05.FindER.bb	82240	119959	47.74
H3K4me1	Colorectal	Healthy	http://www.epigenomes.ca/data/CEMT/CEMT_33/hg38v1/H3K4me1/A47305.CEMT_33.H3K4me1.hg38.bwa-sb.IX3393.C62D9ANXX_5_CTAGCT.q5.F3332.PET.wig.bw	http://www.epigenomes.ca/data/CEMT/CEMT_33/hg38v1/H3K4me1/FindER.1.0.1e/A47305.CEMT_33.H3K4me1.hg38.bwa-sb.IX3393.C62D9ANXX_5_CTAGCT.vs.A47311.CEMT_33.Input.hg38.bwa-sb.IX3397.C62F0ANXX_1_TAGCTT.FDR_0.05.FindER.bb	100410	131207	52.21
H3K4me1	Colorectal	Healthy	http://www.epigenomes.ca/data/CEMT/CEMT_34/hg38v1/H3K4me1/A47312.CEMT_34.H3K4me1.hg38.bwa-sb.IX3393.C62D9ANXX_5_AACTTG.q5.F3332.PET.wig.bw	http://www.epigenomes.ca/data/CEMT/CEMT_34/hg38v1/H3K4me1/FindER.1.0.1e/A47312.CEMT_34.H3K4me1.hg38.bwa-sb.IX3393.C62D9ANXX_5_AACTTG.vs.A47318.CEMT_34.Input.hg38.bwa-sb.IX3397.C62F0ANXX_1_GCAAGG.FDR_0.05.FindER.bb	98816	131207	52.21
H3K4me1	Colorectal	Healthy	http://www.epigenomes.ca/data/CEMT/CEMT_50/hg38v1/H3K4me1/A50434.CEMT_50.H3K4me1.hg38.bwa-sb.IX3748.C75F7ANXX_1_ATCACG.q5.F3332.PET.wig.bw	http://www.epigenomes.ca/data/CEMT/CEMT_50/hg38v1/H3K4me1/FindER.1.0.1e/A50434.CEMT_50.H3K4me1.hg38.bwa-sb.IX3748.C75F7ANXX_1_ATCACG.vs.A50440.CEMT_50.Input.hg38.bwa-sb.IX3756.C6J9VANXX_2_CCAACA.FDR_0.05.FindER.bb	94549	131207	52.21
H3K4me1	Colorectal	Healthy	http://www.epigenomes.ca/data/CEMT/CEMT_51/hg38v1/H3K4me1/A50441.CEMT_51.H3K4me1.hg38.bwa-sb.IX3748.C75F7ANXX_1_CTAGCT.q5.F3332.PET.wig.bw	http://www.epigenomes.ca/data/CEMT/CEMT_51/hg38v1/H3K4me1/FindER.1.0.1e/A50441.CEMT_51.H3K4me1.hg38.bwa-sb.IX3748.C75F7ANXX_1_CTAGCT.vs.A50447.CEMT_51.Input.hg38.bwa-sb.IX3756.C6J9VANXX_2_TAGCTT.FDR_0.05.FindER.bb	97853	131207	52.21
H3K4me1	Colorectal	Healthy	http://www.epigenomes.ca/data/CEMT/CEMT_52/hg38v1/H3K4me1/A50448.CEMT_52.H3K4me1.hg38.bwa-sb.IX3748.C75F7ANXX_1_AACTTG.q5.F3332.PET.wig.bw	http://www.epigenomes.ca/data/CEMT/CEMT_52/hg38v1/H3K4me1/FindER.1.0.1e/A50448.CEMT_52.H3K4me1.hg38.bwa-sb.IX3748.C75F7ANXX_1_AACTTG.vs.A50454.CEMT_52.Input.hg38.bwa-sb.IX3756.C6J9VANXX_2_GCAAGG.FDR_0.05.FindER.bb	100072	131207	52.21
H3K4me1	Colorectal	Healthy	http://www.epigenomes.ca/data/CEMT/CEMT_53/hg38v1/H3K4me1/A50455.CEMT_53.H3K4me1.hg38.bwa-sb.IX3748.C75F7ANXX_1_TACAGC.q5.F3332.PET.wig.bw	http://www.epigenomes.ca/data/CEMT/CEMT_53/hg38v1/H3K4me1/FindER.1.0.1e/A50455.CEMT_53.H3K4me1.hg38.bwa-sb.IX3748.C75F7ANXX_1_TACAGC.vs.A50461.CEMT_53.Input.hg38.bwa-sb.IX3756.C6J9VANXX_2_ACGATA.FDR_0.05.FindER.bb	100665	131207	52.21
H3K4me1	Colorectal	Healthy	http://www.epigenomes.ca/data/CEMT/CEMT_54/hg38v1/H3K4me1/A50462.CEMT_54.H3K4me1.hg38.bwa-sb.IX3748.C75F7ANXX_1_ATAATT.q5.F3332.PET.wig.bw	http://www.epigenomes.ca/data/CEMT/CEMT_54/hg38v1/H3K4me1/FindER.1.0.1e/A50462.CEMT_54.H3K4me1.hg38.bwa-sb.IX3748.C75F7ANXX_1_ATAATT.vs.A50468.CEMT_54.Input.hg38.bwa-sb.IX3756.C6J9VANXX_2_TGCTGG.FDR_0.05.FindER.bb	105579	131207	52.21
H3K4me1	Colorectal	Healthy	http://www.epigenomes.ca/data/CEMT/CEMT_55/hg38v1/H3K4me1/A50469.CEMT_55.H3K4me1.hg38.bwa-sb.IX3749.C75F7ANXX_2_CCGTCC.q5.F3332.PET.wig.bw	http://www.epigenomes.ca/data/CEMT/CEMT_55/hg38v1/H3K4me1/FindER.1.0.1e/A50469.CEMT_55.H3K4me1.hg38.bwa-sb.IX3749.C75F7ANXX_2_CCGTCC.vs.A50475.CEMT_55.Input.hg38.bwa-sb.IX3757.C6J9VANXX_3_CACGAT.FDR_0.05.FindER.bb	94891	131207	52.21
H3K4me1	Colorectal	Healthy	http://www.epigenomes.ca/data/CEMT/CEMT_56/hg38v1/H3K4me1/A50476.CEMT_56.H3K4me1.hg38.bwa-sb.IX3749.C75F7ANXX_2_GAGTGG.q5.F3332.PET.wig.bw	http://www.epigenomes.ca/data/CEMT/CEMT_56/hg38v1/H3K4me1/FindER.1.0.1e/A50476.CEMT_56.H3K4me1.hg38.bwa-sb.IX3749.C75F7ANXX_2_GAGTGG.vs.A50482.CEMT_56.Input.hg38.bwa-sb.IX3757.C6J9VANXX_3_ACAGTG.FDR_0.05.FindER.bb	98889	131207	52.21
H3K4me1	Colorectal	Healthy	http://www.epigenomes.ca/data/CEMT/CEMT_57/hg38v1/H3K4me1/A50483.CEMT_57.H3K4me1.hg38.bwa-sb.IX3749.C75F7ANXX_2_AAACAT.q5.F3332.PET.wig.bw	http://www.epigenomes.ca/data/CEMT/CEMT_57/hg38v1/H3K4me1/FindER.1.0.1e/A50483.CEMT_57.H3K4me1.hg38.bwa-sb.IX3749.C75F7ANXX_2_AAACAT.vs.A50489.CEMT_57.Input.hg38.bwa-sb.IX3757.C6J9VANXX_3_GAAACC.FDR_0.05.FindER.bb	98700	131207	52.21
H3K4me1	Colorectal	Healthy	http://www.epigenomes.ca/data/CEMT/CEMT_58/hg38v1/H3K4me1/A50612.CEMT_58.H3K4me1.hg38.bwa-sb.IX3749.C75F7ANXX_2_GCCTTA.q5.F3332.PET.wig.bw	http://www.epigenomes.ca/data/CEMT/CEMT_58/hg38v1/H3K4me1/FindER.1.0.1e/A50612.CEMT_58.H3K4me1.hg38.bwa-sb.IX3749.C75F7ANXX_2_GCCTTA.vs.A50618.CEMT_58.Input.hg38.bwa-sb.IX3757.C6J9VANXX_3_AATAGG.FDR_0.05.FindER.bb	103517	131207	52.21
H3K4me1	Colorectal	Healthy	http://www.epigenomes.ca/data/CEMT/CEMT_59/hg38v1/H3K4me1/A50619.CEMT_59.H3K4me1.hg38.bwa-sb.IX3808.C6PDTANXX_4_ATCACG.q5.F3332.PET.wig.bw	http://www.epigenomes.ca/data/CEMT/CEMT_59/hg38v1/H3K4me1/FindER.1.0.1e/A50619.CEMT_59.H3K4me1.hg38.bwa-sb.IX3808.C6PDTANXX_4_ATCACG.vs.A50625.FDR_0.05.FindER.bb	97778	131207	52.21
H3K4me1	Colorectal	Healthy	http://www.epigenomes.ca/data/CEMT/CEMT_60/hg38v1/H3K4me1/A50871.CEMT_60.H3K4me1.hg38.bwa-sb.IX3808.C6PDTANXX_4_CTAGCT.q5.F3332.PET.wig.bw	http://www.epigenomes.ca/data/CEMT/CEMT_60/hg38v1/H3K4me1/FindER.1.0.1e/A50871.CEMT_60.H3K4me1.hg38.bwa-sb.IX3808.C6PDTANXX_4_CTAGCT.vs.A50877.CEMT_60.Input.hg38.bwa-sb.IX3816.C6PRKANXX_5_TAGCTT.FDR_0.05.FindER.bb	102019	131207	52.21
H3K4me1	Colorectal	Healthy	http://www.epigenomes.ca/data/CEMT/CEMT_61/hg38v1/H3K4me1/A50878.CEMT_61.H3K4me1.hg38.bwa-sb.IX3808.C6PDTANXX_4_AACTTG.q5.F3332.PET.wig.bw	http://www.epigenomes.ca/data/CEMT/CEMT_61/hg38v1/H3K4me1/FindER.1.0.1e/A50878.CEMT_61.H3K4me1.hg38.bwa-sb.IX3808.C6PDTANXX_4_AACTTG.vs.A50884.CEMT_61.Input.hg38.bwa-sb.IX3816.C6PRKANXX_5_GCAAGG.FDR_0.05.FindER.bb	96744	131207	52.21
H3K4me1	Colorectal	Healthy	http://www.epigenomes.ca/data/CEMT/CEMT_72/hg38v1/H3K4me1/A55597.CEMT_72.H3K4me1.hg38.A55597_2_lanes_dupsFlagged.q5.F3332.PET.wig.bw	http://www.epigenomes.ca/data/CEMT/CEMT_72/hg38v1/H3K4me1/FindER.1.0.1e/A55597.CEMT_72.H3K4me1.hg38.A55597_2_lanes_dupsFlagged.vs.A55603.FDR_0.05.FindER.bb	97393	131207	52.21
H3K4me3	Colorectal	Healthy	http://www.epigenomes.ca/data/CEMT/CEMT_33/hg38v1/H3K4me3/A47306.CEMT_33.H3K4me3.hg38.bwa-sb.IX3392.C62D9ANXX_4_GATGCT.q5.F3332.PET.wig.bw	http://www.epigenomes.ca/data/CEMT/CEMT_33/hg38v1/H3K4me3/FindER.1.0.1e/A47306.CEMT_33.H3K4me3.hg38.bwa-sb.IX3392.C62D9ANXX_4_GATGCT.vs.A47311.CEMT_33.Input.hg38.bwa-sb.IX3397.C62F0ANXX_1_TAGCTT.FDR_0.05.FindER.bb	31850	41403	16.48
H3K4me3	Colorectal	Healthy	http://www.epigenomes.ca/data/CEMT/CEMT_34/hg38v1/H3K4me3/A47313.CEMT_34.H3K4me3.hg38.bwa-sb.IX3392.C62D9ANXX_4_ACCGGC.q5.F3332.PET.wig.bw	http://www.epigenomes.ca/data/CEMT/CEMT_34/hg38v1/H3K4me3/FindER.1.0.1e/A47313.CEMT_34.H3K4me3.hg38.bwa-sb.IX3392.C62D9ANXX_4_ACCGGC.vs.A47318.CEMT_34.Input.hg38.bwa-sb.IX3397.C62F0ANXX_1_GCAAGG.FDR_0.05.FindER.bb	32131	41403	16.48
H3K4me3	Colorectal	Healthy	http://www.epigenomes.ca/data/CEMT/CEMT_50/hg38v1/H3K4me3/A50435.CEMT_50.H3K4me3.hg38.bwa-sb.IX3758.C6J9VANXX_4_GATCAG.q5.F3332.PET.wig.bw	http://www.epigenomes.ca/data/CEMT/CEMT_50/hg38v1/H3K4me3/FindER.1.0.1e/A50435.CEMT_50.H3K4me3.hg38.bwa-sb.IX3758.C6J9VANXX_4_GATCAG.vs.A50440.CEMT_50.Input.hg38.bwa-sb.IX3756.C6J9VANXX_2_CCAACA.FDR_0.05.FindER.bb	34387	41403	16.48
H3K4me3	Colorectal	Healthy	http://www.epigenomes.ca/data/CEMT/CEMT_51/hg38v1/H3K4me3/A50442.CEMT_51.H3K4me3.hg38.bwa-sb.IX3758.C6J9VANXX_4_GATGCT.q5.F3332.PET.wig.bw	http://www.epigenomes.ca/data/CEMT/CEMT_51/hg38v1/H3K4me3/FindER.1.0.1e/A50442.CEMT_51.H3K4me3.hg38.bwa-sb.IX3758.C6J9VANXX_4_GATGCT.vs.A50447.CEMT_51.Input.hg38.bwa-sb.IX3756.C6J9VANXX_2_TAGCTT.FDR_0.05.FindER.bb	33343	41403	16.48
H3K4me3	Colorectal	Healthy	http://www.epigenomes.ca/data/CEMT/CEMT_52/hg38v1/H3K4me3/A50449.CEMT_52.H3K4me3.hg38.bwa-sb.IX3758.C6J9VANXX_4_ACCGGC.q5.F3332.PET.wig.bw	http://www.epigenomes.ca/data/CEMT/CEMT_52/hg38v1/H3K4me3/FindER.1.0.1e/A50449.CEMT_52.H3K4me3.hg38.bwa-sb.IX3758.C6J9VANXX_4_ACCGGC.vs.A50454.CEMT_52.Input.hg38.bwa-sb.IX3756.C6J9VANXX_2_GCAAGG.FDR_0.05.FindER.bb	34879	41403	16.48
H3K4me3	Colorectal	Healthy	http://www.epigenomes.ca/data/CEMT/CEMT_53/hg38v1/H3K4me3/A50456.CEMT_53.H3K4me3.hg38.bwa-sb.IX3758.C6J9VANXX_4_TGCCAT.q5.F3332.PET.wig.bw	http://www.epigenomes.ca/data/CEMT/CEMT_53/hg38v1/H3K4me3/FindER.1.0.1e/A50456.CEMT_53.H3K4me3.hg38.bwa-sb.IX3758.C6J9VANXX_4_TGCCAT.vs.A50461.CEMT_53.Input.hg38.bwa-sb.IX3756.C6J9VANXX_2_ACGATA.FDR_0.05.FindER.bb	36163	41403	16.48
H3K4me3	Colorectal	Healthy	http://www.epigenomes.ca/data/CEMT/CEMT_54/hg38v1/H3K4me3/A50463.CEMT_54.H3K4me3.hg38.bwa-sb.IX3758.C6J9VANXX_4_CACCGG.q5.F3332.PET.wig.bw	http://www.epigenomes.ca/data/CEMT/CEMT_54/hg38v1/H3K4me3/FindER.1.0.1e/A50463.CEMT_54.H3K4me3.hg38.bwa-sb.IX3758.C6J9VANXX_4_CACCGG.vs.A50468.CEMT_54.Input.hg38.bwa-sb.IX3756.C6J9VANXX_2_TGCTGG.FDR_0.05.FindER.bb	36983	41403	16.48
H3K4me3	Colorectal	Healthy	http://www.epigenomes.ca/data/CEMT/CEMT_55/hg38v1/H3K4me3/A50470.CEMT_55.H3K4me3.hg38.bwa-sb.IX3758.C6J9VANXX_4_TGACCA.q5.F3332.PET.wig.bw	http://www.epigenomes.ca/data/CEMT/CEMT_55/hg38v1/H3K4me3/FindER.1.0.1e/A50470.CEMT_55.H3K4me3.hg38.bwa-sb.IX3758.C6J9VANXX_4_TGACCA.vs.A50475.CEMT_55.Input.hg38.bwa-sb.IX3757.C6J9VANXX_3_CACGAT.FDR_0.05.FindER.bb	36467	41403	16.48
H3K4me3	Colorectal	Healthy	http://www.epigenomes.ca/data/CEMT/CEMT_56/hg38v1/H3K4me3/A50477.CEMT_56.H3K4me3.hg38.bwa-sb.IX3758.C6J9VANXX_4_CTGCTG.q5.F3332.PET.wig.bw	http://www.epigenomes.ca/data/CEMT/CEMT_56/hg38v1/H3K4me3/FindER.1.0.1e/A50477.CEMT_56.H3K4me3.hg38.bwa-sb.IX3758.C6J9VANXX_4_CTGCTG.vs.A50482.CEMT_56.Input.hg38.bwa-sb.IX3757.C6J9VANXX_3_ACAGTG.FDR_0.05.FindER.bb	33931	41403	16.48
H3K4me3	Colorectal	Healthy	http://www.epigenomes.ca/data/CEMT/CEMT_57/hg38v1/H3K4me3/A50484.CEMT_57.H3K4me3.hg38.bwa-sb.IX3758.C6J9VANXX_4_AAGGAC.q5.F3332.PET.wig.bw	http://www.epigenomes.ca/data/CEMT/CEMT_57/hg38v1/H3K4me3/FindER.1.0.1e/A50484.CEMT_57.H3K4me3.hg38.bwa-sb.IX3758.C6J9VANXX_4_AAGGAC.vs.A50489.CEMT_57.Input.hg38.bwa-sb.IX3757.C6J9VANXX_3_GAAACC.FDR_0.05.FindER.bb	36377	41403	16.48
H3K4me3	Colorectal	Healthy	http://www.epigenomes.ca/data/CEMT/CEMT_58/hg38v1/H3K4me3/A50613.CEMT_58.H3K4me3.hg38.bwa-sb.IX3758.C6J9VANXX_4_TCCCGA.q5.F3332.PET.wig.bw	http://www.epigenomes.ca/data/CEMT/CEMT_58/hg38v1/H3K4me3/FindER.1.0.1e/A50613.CEMT_58.H3K4me3.hg38.bwa-sb.IX3758.C6J9VANXX_4_TCCCGA.vs.A50618.CEMT_58.Input.hg38.bwa-sb.IX3757.C6J9VANXX_3_AATAGG.FDR_0.05.FindER.bb	35601	41403	16.48
H3K4me3	Colorectal	Healthy	http://www.epigenomes.ca/data/CEMT/CEMT_59/hg38v1/H3K4me3/A50620.CEMT_59.H3K4me3.hg38.bwa-sb.IX3818.C6PRKANXX_7_GATCAG.q5.F3332.PET.wig.bw	http://www.epigenomes.ca/data/CEMT/CEMT_59/hg38v1/H3K4me3/FindER.1.0.1e/A50620.CEMT_59.H3K4me3.hg38.bwa-sb.IX3818.C6PRKANXX_7_GATCAG.vs.A50625.FDR_0.05.FindER.bb	34399	41403	16.48
H3K4me3	Colorectal	Healthy	http://www.epigenomes.ca/data/CEMT/CEMT_60/hg38v1/H3K4me3/A50872.CEMT_60.H3K4me3.hg38.bwa-sb.IX3818.C6PRKANXX_7_GATGCT.q5.F3332.PET.wig.bw	http://www.epigenomes.ca/data/CEMT/CEMT_60/hg38v1/H3K4me3/FindER.1.0.1e/A50872.CEMT_60.H3K4me3.hg38.bwa-sb.IX3818.C6PRKANXX_7_GATGCT.vs.A50877.CEMT_60.Input.hg38.bwa-sb.IX3816.C6PRKANXX_5_TAGCTT.FDR_0.05.FindER.bb	35724	41403	16.48
H3K4me3	Colorectal	Healthy	http://www.epigenomes.ca/data/CEMT/CEMT_61/hg38v1/H3K4me3/A50879.CEMT_61.H3K4me3.hg38.bwa-sb.IX3818.C6PRKANXX_7_ACCGGC.q5.F3332.PET.wig.bw	http://www.epigenomes.ca/data/CEMT/CEMT_61/hg38v1/H3K4me3/FindER.1.0.1e/A50879.CEMT_61.H3K4me3.hg38.bwa-sb.IX3818.C6PRKANXX_7_ACCGGC.vs.A50884.CEMT_61.Input.hg38.bwa-sb.IX3816.C6PRKANXX_5_GCAAGG.FDR_0.05.FindER.bb	35609	41403	16.48
H3K4me3	Colorectal	Healthy	http://www.epigenomes.ca/data/CEMT/CEMT_72/hg38v1/H3K4me3/A55598.CEMT_72.H3K4me3.hg38.A55598_2_lanes_dupsFlagged.q5.F3332.PET.wig.bw	http://www.epigenomes.ca/data/CEMT/CEMT_72/hg38v1/H3K4me3/FindER.1.0.1e/A55598.CEMT_72.H3K4me3.hg38.A55598_2_lanes_dupsFlagged.vs.A55603.FDR_0.05.FindER.bb	32400	41403	16.48
H3K9me3	Colorectal	Healthy	http://www.epigenomes.ca/data/CEMT/CEMT_33/hg38v1/H3K9me3/A47307.CEMT_33.H3K9me3.hg38.bwa-sb.IX3394.C62D9ANXX_6_TAATCG.q5.F3332.PET.wig.bw	http://www.epigenomes.ca/data/CEMT/CEMT_33/hg38v1/H3K9me3/FindER.1.0.1e/A47307.CEMT_33.H3K9me3.hg38.bwa-sb.IX3394.C62D9ANXX_6_TAATCG.vs.A47311.CEMT_33.Input.hg38.bwa-sb.IX3397.C62F0ANXX_1_TAGCTT.FDR_0.05.FindER.bb	37874	79608	31.68
H3K9me3	Colorectal	Healthy	http://www.epigenomes.ca/data/CEMT/CEMT_34/hg38v1/H3K9me3/A47314.CEMT_34.H3K9me3.hg38.bwa-sb.IX3394.C62D9ANXX_6_AGGCCG.q5.F3332.PET.wig.bw	http://www.epigenomes.ca/data/CEMT/CEMT_34/hg38v1/H3K9me3/FindER.1.0.1e/A47314.CEMT_34.H3K9me3.hg38.bwa-sb.IX3394.C62D9ANXX_6_AGGCCG.vs.A47318.CEMT_34.Input.hg38.bwa-sb.IX3397.C62F0ANXX_1_GCAAGG.FDR_0.05.FindER.bb	49117	79608	31.68
H3K9me3	Colorectal	Healthy	http://www.epigenomes.ca/data/CEMT/CEMT_50/hg38v1/H3K9me3/A50436.CEMT_50.H3K9me3.hg38.bwa-sb.IX3750.C75F7ANXX_3_AACCCC.q5.F3332.PET.wig.bw	http://www.epigenomes.ca/data/CEMT/CEMT_50/hg38v1/H3K9me3/FindER.1.0.1e/A50436.CEMT_50.H3K9me3.hg38.bwa-sb.IX3750.C75F7ANXX_3_AACCCC.vs.A50440.CEMT_50.Input.hg38.bwa-sb.IX3756.C6J9VANXX_2_CCAACA.FDR_0.05.FindER.bb	42852	79608	31.68
H3K9me3	Colorectal	Healthy	http://www.epigenomes.ca/data/CEMT/CEMT_51/hg38v1/H3K9me3/A50443.CEMT_51.H3K9me3.hg38.bwa-sb.IX3750.C75F7ANXX_3_TAATCG.q5.F3332.PET.wig.bw	http://www.epigenomes.ca/data/CEMT/CEMT_51/hg38v1/H3K9me3/FindER.1.0.1e/A50443.CEMT_51.H3K9me3.hg38.bwa-sb.IX3750.C75F7ANXX_3_TAATCG.vs.A50447.CEMT_51.Input.hg38.bwa-sb.IX3756.C6J9VANXX_2_TAGCTT.FDR_0.05.FindER.bb	38388	79608	31.68
H3K9me3	Colorectal	Healthy	http://www.epigenomes.ca/data/CEMT/CEMT_52/hg38v1/H3K9me3/A50450.CEMT_52.H3K9me3.hg38.bwa-sb.IX3750.C75F7ANXX_3_AGGCCG.q5.F3332.PET.wig.bw	http://www.epigenomes.ca/data/CEMT/CEMT_52/hg38v1/H3K9me3/FindER.1.0.1e/A50450.CEMT_52.H3K9me3.hg38.bwa-sb.IX3750.C75F7ANXX_3_AGGCCG.vs.A50454.CEMT_52.Input.hg38.bwa-sb.IX3756.C6J9VANXX_2_GCAAGG.FDR_0.05.FindER.bb	45114	79608	31.68
H3K9me3	Colorectal	Healthy	http://www.epigenomes.ca/data/CEMT/CEMT_53/hg38v1/H3K9me3/A50457.CEMT_53.H3K9me3.hg38.bwa-sb.IX3750.C75F7ANXX_3_ATGTCA.q5.F3332.PET.wig.bw	http://www.epigenomes.ca/data/CEMT/CEMT_53/hg38v1/H3K9me3/FindER.1.0.1e/A50457.CEMT_53.H3K9me3.hg38.bwa-sb.IX3750.C75F7ANXX_3_ATGTCA.vs.A50461.CEMT_53.Input.hg38.bwa-sb.IX3756.C6J9VANXX_2_ACGATA.FDR_0.05.FindER.bb	39982	79608	31.68
H3K9me3	Colorectal	Healthy	http://www.epigenomes.ca/data/CEMT/CEMT_54/hg38v1/H3K9me3/A50464.CEMT_54.H3K9me3.hg38.bwa-sb.IX3750.C75F7ANXX_3_CCCATG.q5.F3332.PET.wig.bw	http://www.epigenomes.ca/data/CEMT/CEMT_54/hg38v1/H3K9me3/FindER.1.0.1e/A50464.CEMT_54.H3K9me3.hg38.bwa-sb.IX3750.C75F7ANXX_3_CCCATG.vs.A50468.CEMT_54.Input.hg38.bwa-sb.IX3756.C6J9VANXX_2_TGCTGG.FDR_0.05.FindER.bb	43604	79608	31.68
H3K9me3	Colorectal	Healthy	http://www.epigenomes.ca/data/CEMT/CEMT_55/hg38v1/H3K9me3/A50471.CEMT_55.H3K9me3.hg38.bwa-sb.IX3751.C75F7ANXX_4_CTTGTA.q5.F3332.PET.wig.bw	http://www.epigenomes.ca/data/CEMT/CEMT_55/hg38v1/H3K9me3/FindER.1.0.1e/A50471.CEMT_55.H3K9me3.hg38.bwa-sb.IX3751.C75F7ANXX_4_CTTGTA.vs.A50475.CEMT_55.Input.hg38.bwa-sb.IX3757.C6J9VANXX_3_CACGAT.FDR_0.05.FindER.bb	44264	79608	31.68
H3K9me3	Colorectal	Healthy	http://www.epigenomes.ca/data/CEMT/CEMT_56/hg38v1/H3K9me3/A50478.CEMT_56.H3K9me3.hg38.bwa-sb.IX3751.C75F7ANXX_4_GCCGCG.q5.F3332.PET.wig.bw	http://www.epigenomes.ca/data/CEMT/CEMT_56/hg38v1/H3K9me3/FindER.1.0.1e/A50478.CEMT_56.H3K9me3.hg38.bwa-sb.IX3751.C75F7ANXX_4_GCCGCG.vs.A50482.CEMT_56.Input.hg38.bwa-sb.IX3757.C6J9VANXX_3_ACAGTG.FDR_0.05.FindER.bb	43121	79608	31.68
H3K9me3	Colorectal	Healthy	http://www.epigenomes.ca/data/CEMT/CEMT_57/hg38v1/H3K9me3/A50485.CEMT_57.H3K9me3.hg38.bwa-sb.IX3751.C75F7ANXX_4_ACTGAT.q5.F3332.PET.wig.bw	http://www.epigenomes.ca/data/CEMT/CEMT_57/hg38v1/H3K9me3/FindER.1.0.1e/A50485.CEMT_57.H3K9me3.hg38.bwa-sb.IX3751.C75F7ANXX_4_ACTGAT.vs.A50489.CEMT_57.Input.hg38.bwa-sb.IX3757.C6J9VANXX_3_GAAACC.FDR_0.05.FindER.bb	42516	79608	31.68
H3K9me3	Colorectal	Healthy	http://www.epigenomes.ca/data/CEMT/CEMT_58/hg38v1/H3K9me3/A50614.CEMT_58.H3K9me3.hg38.bwa-sb.IX3751.C75F7ANXX_4_TTCGAA.q5.F3332.PET.wig.bw	http://www.epigenomes.ca/data/CEMT/CEMT_58/hg38v1/H3K9me3/FindER.1.0.1e/A50614.CEMT_58.H3K9me3.hg38.bwa-sb.IX3751.C75F7ANXX_4_TTCGAA.vs.A50618.CEMT_58.Input.hg38.bwa-sb.IX3757.C6J9VANXX_3_AATAGG.FDR_0.05.FindER.bb	41808	79608	31.68
H3K9me3	Colorectal	Healthy	http://www.epigenomes.ca/data/CEMT/CEMT_59/hg38v1/H3K9me3/A50621.CEMT_59.H3K9me3.hg38.bwa-sb.IX3810.C6PDTANXX_6_AACCCC.q5.F3332.PET.wig.bw	http://www.epigenomes.ca/data/CEMT/CEMT_59/hg38v1/H3K9me3/FindER.1.0.1e/A50621.CEMT_59.H3K9me3.hg38.bwa-sb.IX3810.C6PDTANXX_6_AACCCC.vs.A50625.FDR_0.05.FindER.bb	40387	79608	31.68
H3K9me3	Colorectal	Healthy	http://www.epigenomes.ca/data/CEMT/CEMT_60/hg38v1/H3K9me3/A50873.CEMT_60.H3K9me3.hg38.bwa-sb.IX3810.C6PDTANXX_6_TAATCG.q5.F3332.PET.wig.bw	http://www.epigenomes.ca/data/CEMT/CEMT_60/hg38v1/H3K9me3/FindER.1.0.1e/A50873.CEMT_60.H3K9me3.hg38.bwa-sb.IX3810.C6PDTANXX_6_TAATCG.vs.A50877.CEMT_60.Input.hg38.bwa-sb.IX3816.C6PRKANXX_5_TAGCTT.FDR_0.05.FindER.bb	47393	79608	31.68
H3K9me3	Colorectal	Healthy	http://www.epigenomes.ca/data/CEMT/CEMT_61/hg38v1/H3K9me3/A50880.CEMT_61.H3K9me3.hg38.bwa-sb.IX3810.C6PDTANXX_6_AGGCCG.q5.F3332.PET.wig.bw	http://www.epigenomes.ca/data/CEMT/CEMT_61/hg38v1/H3K9me3/FindER.1.0.1e/A50880.CEMT_61.H3K9me3.hg38.bwa-sb.IX3810.C6PDTANXX_6_AGGCCG.vs.A50884.CEMT_61.Input.hg38.bwa-sb.IX3816.C6PRKANXX_5_GCAAGG.FDR_0.05.FindER.bb	48562	79608	31.68
H3K9me3	Colorectal	Healthy	http://www.epigenomes.ca/data/CEMT/CEMT_72/hg38v1/H3K9me3/A55599.CEMT_72.H3K9me3.hg38.A55599_2_lanes_dupsFlagged.q5.F3332.PET.wig.bw	http://www.epigenomes.ca/data/CEMT/CEMT_72/hg38v1/H3K9me3/FindER.1.0.1e/A55599.CEMT_72.H3K9me3.hg38.A55599_2_lanes_dupsFlagged.vs.A55603.FDR_0.05.FindER.bb	41423	79608	31.68
H3K27ac	Colorectal	Large Intestine-Colon Carcinoma	http://www.epigenomes.ca/data/CEMT/CEMT_62/hg38v1/H3K27ac/A52090.CEMT_62.H3K27ac.hg38.bwa-sb.IX4135.C8ATRANXX_5_CAAAAG.q5.F3332.PET.wig.bw	http://www.epigenomes.ca/data/CEMT/CEMT_62/hg38v1/H3K27ac/FindER.1.0.1e/A52090.CEMT_62.H3K27ac.hg38.bwa-sb.IX4135.C8ATRANXX_5_CAAAAG.vs.A52091.CEMT_62.Input.hg38.bwa-sb.IX4130.C8ATGANXX_5_CCAACA.FDR_0.05.FindER.bb	75524	87249	34.72
H3K27ac	Colorectal	Large Intestine-Colon Carcinoma	http://www.epigenomes.ca/data/CEMT/CEMT_63/hg38v1/H3K27ac/A50890.CEMT_63.H3K27ac.hg38.bwa-sb.IX3819.C6PRKANXX_8_AAGACT.q5.F3332.PET.wig.bw	http://www.epigenomes.ca/data/CEMT/CEMT_63/hg38v1/H3K27ac/FindER.1.0.1e/A50890.CEMT_63.H3K27ac.hg38.bwa-sb.IX3819.C6PRKANXX_8_AAGACT.vs.A50891.CEMT_63.Input.hg38.bwa-sb.IX3816.C6PRKANXX_5_ACGATA.FDR_0.05.FindER.bb	64893	87249	34.72
H3K27ac	Colorectal	Large Intestine-Colon Carcinoma	http://www.epigenomes.ca/data/CEMT/CEMT_64/hg38v1/H3K27ac/A50897.CEMT_64.H3K27ac.hg38.bwa-sb.IX3819.C6PRKANXX_8_TATAAT.q5.F3332.PET.wig.bw	http://www.epigenomes.ca/data/CEMT/CEMT_64/hg38v1/H3K27ac/FindER.1.0.1e/A50897.CEMT_64.H3K27ac.hg38.bwa-sb.IX3819.C6PRKANXX_8_TATAAT.vs.A50898.CEMT_64.Input.hg38.bwa-sb.IX3817.C6PRKANXX_6_TGCTGG.FDR_0.05.FindER.bb	63102	87249	34.72
H3K27ac	Colorectal	Large Intestine-Colon Carcinoma	http://www.epigenomes.ca/data/CEMT/CEMT_65/hg38v1/H3K27ac/A51319.CEMT_65.H3K27ac.hg38.bwa-sb.IX3819.C6PRKANXX_8_ATACGG.q5.F3332.PET.wig.bw	http://www.epigenomes.ca/data/CEMT/CEMT_65/hg38v1/H3K27ac/FindER.1.0.1e/A51319.CEMT_65.H3K27ac.hg38.bwa-sb.IX3819.C6PRKANXX_8_ATACGG.vs.A51320.CEMT_65.Input.hg38.bwa-sb.IX3817.C6PRKANXX_6_CACGAT.FDR_0.05.FindER.bb	73257	87249	34.72
H3K27ac	Colorectal	Large Intestine-Colon Carcinoma	http://www.epigenomes.ca/data/CEMT/CEMT_66/hg38v1/H3K27ac/A51326.CEMT_66.H3K27ac.hg38.bwa-sb.IX3819.C6PRKANXX_8_GTAGAG.q5.F3332.PET.wig.bw	http://www.epigenomes.ca/data/CEMT/CEMT_66/hg38v1/H3K27ac/FindER.1.0.1e/A51326.CEMT_66.H3K27ac.hg38.bwa-sb.IX3819.C6PRKANXX_8_GTAGAG.vs.A51327.CEMT_66.Input.hg38.bwa-sb.IX3817.C6PRKANXX_6_ACAGTG.FDR_0.05.FindER.bb	69385	87249	34.72
H3K27ac	Colorectal	Large Intestine-Colon Carcinoma	http://www.epigenomes.ca/data/CEMT/CEMT_67/hg38v1/H3K27ac/A51333.CEMT_67.H3K27ac.hg38.bwa-sb.IX3819.C6PRKANXX_8_CCGCAA.q5.F3332.PET.wig.bw	http://www.epigenomes.ca/data/CEMT/CEMT_67/hg38v1/H3K27ac/FindER.1.0.1e/A51333.CEMT_67.H3K27ac.hg38.bwa-sb.IX3819.C6PRKANXX_8_CCGCAA.vs.A51334.CEMT_67.Input.hg38.bwa-sb.IX3817.C6PRKANXX_6_GAAACC.FDR_0.05.FindER.bb	78242	87249	34.72
H3K27me3	Colorectal	Large Intestine-Colon Carcinoma	http://www.epigenomes.ca/data/CEMT/CEMT_62/hg38v1/H3K27me3/A52088.CEMT_62.H3K27me3.hg38.bwa-sb.IX4129.C8ATGANXX_4_ACCCAG.q5.F3332.PET.wig.bw	http://www.epigenomes.ca/data/CEMT/CEMT_62/hg38v1/H3K27me3/FindER.1.0.1e/A52088.CEMT_62.H3K27me3.hg38.bwa-sb.IX4129.C8ATGANXX_4_ACCCAG.vs.A52091.CEMT_62.Input.hg38.bwa-sb.IX4130.C8ATGANXX_5_CCAACA.FDR_0.05.FindER.bb	83503	106474	42.37
H3K27me3	Colorectal	Large Intestine-Colon Carcinoma	http://www.epigenomes.ca/data/CEMT/CEMT_63/hg38v1/H3K27me3/A50888.CEMT_63.H3K27me3.hg38.bwa-sb.IX3812.C6PRKANXX_1_TTAGGC.q5.F3332.PET.wig.bw	http://www.epigenomes.ca/data/CEMT/CEMT_63/hg38v1/H3K27me3/FindER.1.0.1e/A50888.CEMT_63.H3K27me3.hg38.bwa-sb.IX3812.C6PRKANXX_1_TTAGGC.vs.A50891.CEMT_63.Input.hg38.bwa-sb.IX3816.C6PRKANXX_5_ACGATA.FDR_0.05.FindER.bb	80550	106474	42.37
H3K27me3	Colorectal	Large Intestine-Colon Carcinoma	http://www.epigenomes.ca/data/CEMT/CEMT_64/hg38v1/H3K27me3/A50895.CEMT_64.H3K27me3.hg38.bwa-sb.IX3813.C6PRKANXX_2_CTCAGA.q5.F3332.PET.wig.bw	http://www.epigenomes.ca/data/CEMT/CEMT_64/hg38v1/H3K27me3/FindER.1.0.1e/A50895.CEMT_64.H3K27me3.hg38.bwa-sb.IX3813.C6PRKANXX_2_CTCAGA.vs.A50898.CEMT_64.Input.hg38.bwa-sb.IX3817.C6PRKANXX_6_TGCTGG.FDR_0.05.FindER.bb	83571	106474	42.37
H3K27me3	Colorectal	Large Intestine-Colon Carcinoma	http://www.epigenomes.ca/data/CEMT/CEMT_65/hg38v1/H3K27me3/A51317.CEMT_65.H3K27me3.hg38.bwa-sb.IX3813.C6PRKANXX_2_AAGCGA.q5.F3332.PET.wig.bw	http://www.epigenomes.ca/data/CEMT/CEMT_65/hg38v1/H3K27me3/FindER.1.0.1e/A51317.CEMT_65.H3K27me3.hg38.bwa-sb.IX3813.C6PRKANXX_2_AAGCGA.vs.A51320.CEMT_65.Input.hg38.bwa-sb.IX3817.C6PRKANXX_6_CACGAT.FDR_0.05.FindER.bb	71917	106474	42.37
H3K27me3	Colorectal	Large Intestine-Colon Carcinoma	http://www.epigenomes.ca/data/CEMT/CEMT_66/hg38v1/H3K27me3/A51324.CEMT_66.H3K27me3.hg38.bwa-sb.IX3813.C6PRKANXX_2_TCATTC.q5.F3332.PET.wig.bw	http://www.epigenomes.ca/data/CEMT/CEMT_66/hg38v1/H3K27me3/FindER.1.0.1e/A51324.CEMT_66.H3K27me3.hg38.bwa-sb.IX3813.C6PRKANXX_2_TCATTC.vs.A51327.CEMT_66.Input.hg38.bwa-sb.IX3817.C6PRKANXX_6_ACAGTG.FDR_0.05.FindER.bb	77724	106474	42.37
H3K27me3	Colorectal	Large Intestine-Colon Carcinoma	http://www.epigenomes.ca/data/CEMT/CEMT_67/hg38v1/H3K27me3/A51331.CEMT_67.H3K27me3.hg38.bwa-sb.IX3813.C6PRKANXX_2_ATCCTA.q5.F3332.PET.wig.bw	http://www.epigenomes.ca/data/CEMT/CEMT_67/hg38v1/H3K27me3/FindER.1.0.1e/A51331.CEMT_67.H3K27me3.hg38.bwa-sb.IX3813.C6PRKANXX_2_ATCCTA.vs.A51334.CEMT_67.Input.hg38.bwa-sb.IX3817.C6PRKANXX_6_GAAACC.FDR_0.05.FindER.bb	84647	106474	42.37
H3K36me3	Colorectal	Large Intestine-Colon Carcinoma	http://www.epigenomes.ca/data/CEMT/CEMT_62/hg38v1/H3K36me3/A52089.CEMT_62.H3K36me3.hg38.bwa-sb.IX4129.C8ATGANXX_4_AGCGCT.q5.F3332.PET.wig.bw	http://www.epigenomes.ca/data/CEMT/CEMT_62/hg38v1/H3K36me3/FindER.1.0.1e/A52089.CEMT_62.H3K36me3.hg38.bwa-sb.IX4129.C8ATGANXX_4_AGCGCT.vs.A52091.CEMT_62.Input.hg38.bwa-sb.IX4130.C8ATGANXX_5_CCAACA.FDR_0.05.FindER.bb	100589	112749	44.87
H3K36me3	Colorectal	Large Intestine-Colon Carcinoma	http://www.epigenomes.ca/data/CEMT/CEMT_63/hg38v1/H3K36me3/A50889.CEMT_63.H3K36me3.hg38.bwa-sb.IX3814.C6PRKANXX_3_GGCTAC.q5.F3332.PET.wig.bw	http://www.epigenomes.ca/data/CEMT/CEMT_63/hg38v1/H3K36me3/FindER.1.0.1e/A50889.CEMT_63.H3K36me3.hg38.bwa-sb.IX3814.C6PRKANXX_3_GGCTAC.vs.A50891.CEMT_63.Input.hg38.bwa-sb.IX3816.C6PRKANXX_5_ACGATA.FDR_0.05.FindER.bb	106303	112749	44.87
H3K36me3	Colorectal	Large Intestine-Colon Carcinoma	http://www.epigenomes.ca/data/CEMT/CEMT_64/hg38v1/H3K36me3/A50896.CEMT_64.H3K36me3.hg38.bwa-sb.IX3815.C6PRKANXX_4_GCACTT.q5.F3332.PET.wig.bw	http://www.epigenomes.ca/data/CEMT/CEMT_64/hg38v1/H3K36me3/FindER.1.0.1e/A50896.CEMT_64.H3K36me3.hg38.bwa-sb.IX3815.C6PRKANXX_4_GCACTT.vs.A50898.CEMT_64.Input.hg38.bwa-sb.IX3817.C6PRKANXX_6_TGCTGG.FDR_0.05.FindER.bb	94918	112749	44.87
H3K36me3	Colorectal	Large Intestine-Colon Carcinoma	http://www.epigenomes.ca/data/CEMT/CEMT_65/hg38v1/H3K36me3/A51318.CEMT_65.H3K36me3.hg38.bwa-sb.IX3815.C6PRKANXX_4_ACTCTC.q5.F3332.PET.wig.bw	http://www.epigenomes.ca/data/CEMT/CEMT_65/hg38v1/H3K36me3/FindER.1.0.1e/A51318.CEMT_65.H3K36me3.hg38.bwa-sb.IX3815.C6PRKANXX_4_ACTCTC.vs.A51320.CEMT_65.Input.hg38.bwa-sb.IX3817.C6PRKANXX_6_CACGAT.FDR_0.05.FindER.bb	97146	112749	44.87
H3K36me3	Colorectal	Large Intestine-Colon Carcinoma	http://www.epigenomes.ca/data/CEMT/CEMT_66/hg38v1/H3K36me3/A51325.CEMT_66.H3K36me3.hg38.bwa-sb.IX3815.C6PRKANXX_4_TGGCGC.q5.F3332.PET.wig.bw	http://www.epigenomes.ca/data/CEMT/CEMT_66/hg38v1/H3K36me3/FindER.1.0.1e/A51325.CEMT_66.H3K36me3.hg38.bwa-sb.IX3815.C6PRKANXX_4_TGGCGC.vs.A51327.CEMT_66.Input.hg38.bwa-sb.IX3817.C6PRKANXX_6_ACAGTG.FDR_0.05.FindER.bb	96823	112749	44.87
H3K36me3	Colorectal	Large Intestine-Colon Carcinoma	http://www.epigenomes.ca/data/CEMT/CEMT_67/hg38v1/H3K36me3/A51332.CEMT_67.H3K36me3.hg38.bwa-sb.IX3815.C6PRKANXX_4_CACTCA.q5.F3332.PET.wig.bw	http://www.epigenomes.ca/data/CEMT/CEMT_67/hg38v1/H3K36me3/FindER.1.0.1e/A51332.CEMT_67.H3K36me3.hg38.bwa-sb.IX3815.C6PRKANXX_4_CACTCA.vs.A51334.CEMT_67.Input.hg38.bwa-sb.IX3817.C6PRKANXX_6_GAAACC.FDR_0.05.FindER.bb	100061	112749	44.87
H3K4me1	Colorectal	Large Intestine-Colon Carcinoma	http://www.epigenomes.ca/data/CEMT/CEMT_62/hg38v1/H3K4me1/A52085.CEMT_62.H3K4me1.hg38.bwa-sb.IX4129.C8ATGANXX_4_ATCACG.q5.F3332.PET.wig.bw	http://www.epigenomes.ca/data/CEMT/CEMT_62/hg38v1/H3K4me1/FindER.1.0.1e/A52085.CEMT_62.H3K4me1.hg38.bwa-sb.IX4129.C8ATGANXX_4_ATCACG.vs.A52091.CEMT_62.Input.hg38.bwa-sb.IX4130.C8ATGANXX_5_CCAACA.FDR_0.05.FindER.bb	96739	128285	51.05
H3K4me1	Colorectal	Large Intestine-Colon Carcinoma	http://www.epigenomes.ca/data/CEMT/CEMT_63/hg38v1/H3K4me1/A50885.CEMT_63.H3K4me1.hg38.bwa-sb.IX3808.C6PDTANXX_4_TACAGC.q5.F3332.PET.wig.bw	http://www.epigenomes.ca/data/CEMT/CEMT_63/hg38v1/H3K4me1/FindER.1.0.1e/A50885.CEMT_63.H3K4me1.hg38.bwa-sb.IX3808.C6PDTANXX_4_TACAGC.vs.A50891.CEMT_63.Input.hg38.bwa-sb.IX3816.C6PRKANXX_5_ACGATA.FDR_0.05.FindER.bb	113113	128285	51.05
H3K4me1	Colorectal	Large Intestine-Colon Carcinoma	http://www.epigenomes.ca/data/CEMT/CEMT_64/hg38v1/H3K4me1/A50892.CEMT_64.H3K4me1.hg38.bwa-sb.IX3809.C6PDTANXX_5_ATAATT.q5.F3332.PET.wig.bw	http://www.epigenomes.ca/data/CEMT/CEMT_64/hg38v1/H3K4me1/FindER.1.0.1e/A50892.CEMT_64.H3K4me1.hg38.bwa-sb.IX3809.C6PDTANXX_5_ATAATT.vs.A50898.CEMT_64.Input.hg38.bwa-sb.IX3817.C6PRKANXX_6_TGCTGG.FDR_0.05.FindER.bb	99656	128285	51.05
H3K4me1	Colorectal	Large Intestine-Colon Carcinoma	http://www.epigenomes.ca/data/CEMT/CEMT_65/hg38v1/H3K4me1/A51314.CEMT_65.H3K4me1.hg38.bwa-sb.IX3809.C6PDTANXX_5_CCGTCC.q5.F3332.PET.wig.bw	http://www.epigenomes.ca/data/CEMT/CEMT_65/hg38v1/H3K4me1/FindER.1.0.1e/A51314.CEMT_65.H3K4me1.hg38.bwa-sb.IX3809.C6PDTANXX_5_CCGTCC.vs.A51320.CEMT_65.Input.hg38.bwa-sb.IX3817.C6PRKANXX_6_CACGAT.FDR_0.05.FindER.bb	105972	128285	51.05
H3K4me1	Colorectal	Large Intestine-Colon Carcinoma	http://www.epigenomes.ca/data/CEMT/CEMT_66/hg38v1/H3K4me1/A51321.CEMT_66.H3K4me1.hg38.bwa-sb.IX3809.C6PDTANXX_5_GAGTGG.q5.F3332.PET.wig.bw	http://www.epigenomes.ca/data/CEMT/CEMT_66/hg38v1/H3K4me1/FindER.1.0.1e/A51321.CEMT_66.H3K4me1.hg38.bwa-sb.IX3809.C6PDTANXX_5_GAGTGG.vs.A51327.CEMT_66.Input.hg38.bwa-sb.IX3817.C6PRKANXX_6_ACAGTG.FDR_0.05.FindER.bb	102542	128285	51.05
H3K4me1	Colorectal	Large Intestine-Colon Carcinoma	http://www.epigenomes.ca/data/CEMT/CEMT_67/hg38v1/H3K4me1/A51328.CEMT_67.H3K4me1.hg38.bwa-sb.IX3809.C6PDTANXX_5_AAACAT.q5.F3332.PET.wig.bw	http://www.epigenomes.ca/data/CEMT/CEMT_67/hg38v1/H3K4me1/FindER.1.0.1e/A51328.CEMT_67.H3K4me1.hg38.bwa-sb.IX3809.C6PDTANXX_5_AAACAT.vs.A51334.CEMT_67.Input.hg38.bwa-sb.IX3817.C6PRKANXX_6_GAAACC.FDR_0.05.FindER.bb	107102	128285	51.05
H3K4me3	Colorectal	Large Intestine-Colon Carcinoma	http://www.epigenomes.ca/data/CEMT/CEMT_62/hg38v1/H3K4me3/A52086.CEMT_62.H3K4me3.hg38.bwa-sb.IX4135.C8ATRANXX_5_GATCAG.q5.F3332.PET.wig.bw	http://www.epigenomes.ca/data/CEMT/CEMT_62/hg38v1/H3K4me3/FindER.1.0.1e/A52086.CEMT_62.H3K4me3.hg38.bwa-sb.IX4135.C8ATRANXX_5_GATCAG.vs.A52091.CEMT_62.Input.hg38.bwa-sb.IX4130.C8ATGANXX_5_CCAACA.FDR_0.05.FindER.bb	33892	36704	14.61
H3K4me3	Colorectal	Large Intestine-Colon Carcinoma	http://www.epigenomes.ca/data/CEMT/CEMT_63/hg38v1/H3K4me3/A50886.CEMT_63.H3K4me3.hg38.bwa-sb.IX3818.C6PRKANXX_7_TGCCAT.q5.F3332.PET.wig.bw	http://www.epigenomes.ca/data/CEMT/CEMT_63/hg38v1/H3K4me3/FindER.1.0.1e/A50886.CEMT_63.H3K4me3.hg38.bwa-sb.IX3818.C6PRKANXX_7_TGCCAT.vs.A50891.CEMT_63.Input.hg38.bwa-sb.IX3816.C6PRKANXX_5_ACGATA.FDR_0.05.FindER.bb	33012	36704	14.61
H3K4me3	Colorectal	Large Intestine-Colon Carcinoma	http://www.epigenomes.ca/data/CEMT/CEMT_64/hg38v1/H3K4me3/A50893.CEMT_64.H3K4me3.hg38.bwa-sb.IX3818.C6PRKANXX_7_CACCGG.q5.F3332.PET.wig.bw	http://www.epigenomes.ca/data/CEMT/CEMT_64/hg38v1/H3K4me3/FindER.1.0.1e/A50893.CEMT_64.H3K4me3.hg38.bwa-sb.IX3818.C6PRKANXX_7_CACCGG.vs.A50898.CEMT_64.Input.hg38.bwa-sb.IX3817.C6PRKANXX_6_TGCTGG.FDR_0.05.FindER.bb	30941	36704	14.61
H3K4me3	Colorectal	Large Intestine-Colon Carcinoma	http://www.epigenomes.ca/data/CEMT/CEMT_65/hg38v1/H3K4me3/A51315.CEMT_65.H3K4me3.hg38.bwa-sb.IX3818.C6PRKANXX_7_TGACCA.q5.F3332.PET.wig.bw	http://www.epigenomes.ca/data/CEMT/CEMT_65/hg38v1/H3K4me3/FindER.1.0.1e/A51315.CEMT_65.H3K4me3.hg38.bwa-sb.IX3818.C6PRKANXX_7_TGACCA.vs.A51320.CEMT_65.Input.hg38.bwa-sb.IX3817.C6PRKANXX_6_CACGAT.FDR_0.05.FindER.bb	35041	36704	14.61
H3K4me3	Colorectal	Large Intestine-Colon Carcinoma	http://www.epigenomes.ca/data/CEMT/CEMT_66/hg38v1/H3K4me3/A51322.CEMT_66.H3K4me3.hg38.bwa-sb.IX3818.C6PRKANXX_7_CTGCTG.q5.F3332.PET.wig.bw	http://www.epigenomes.ca/data/CEMT/CEMT_66/hg38v1/H3K4me3/FindER.1.0.1e/A51322.CEMT_66.H3K4me3.hg38.bwa-sb.IX3818.C6PRKANXX_7_CTGCTG.vs.A51327.CEMT_66.Input.hg38.bwa-sb.IX3817.C6PRKANXX_6_ACAGTG.FDR_0.05.FindER.bb	33438	36704	14.61
H3K4me3	Colorectal	Large Intestine-Colon Carcinoma	http://www.epigenomes.ca/data/CEMT/CEMT_67/hg38v1/H3K4me3/A51329.CEMT_67.H3K4me3.hg38.bwa-sb.IX3818.C6PRKANXX_7_AAGGAC.q5.F3332.PET.wig.bw	http://www.epigenomes.ca/data/CEMT/CEMT_67/hg38v1/H3K4me3/FindER.1.0.1e/A51329.CEMT_67.H3K4me3.hg38.bwa-sb.IX3818.C6PRKANXX_7_AAGGAC.vs.A51334.CEMT_67.Input.hg38.bwa-sb.IX3817.C6PRKANXX_6_GAAACC.FDR_0.05.FindER.bb	34612	36704	14.61
H3K9me3	Colorectal	Large Intestine-Colon Carcinoma	http://www.epigenomes.ca/data/CEMT/CEMT_62/hg38v1/H3K9me3/A52087.CEMT_62.H3K9me3.hg38.bwa-sb.IX4129.C8ATGANXX_4_AACCCC.q5.F3332.PET.wig.bw	http://www.epigenomes.ca/data/CEMT/CEMT_62/hg38v1/H3K9me3/FindER.1.0.1e/A52087.CEMT_62.H3K9me3.hg38.bwa-sb.IX4129.C8ATGANXX_4_AACCCC.vs.A52091.CEMT_62.Input.hg38.bwa-sb.IX4130.C8ATGANXX_5_CCAACA.FDR_0.05.FindER.bb	52983	65354	26.01
H3K9me3	Colorectal	Large Intestine-Colon Carcinoma	http://www.epigenomes.ca/data/CEMT/CEMT_63/hg38v1/H3K9me3/A50887.CEMT_63.H3K9me3.hg38.bwa-sb.IX3810.C6PDTANXX_6_ATGTCA.q5.F3332.PET.wig.bw	http://www.epigenomes.ca/data/CEMT/CEMT_63/hg38v1/H3K9me3/FindER.1.0.1e/A50887.CEMT_63.H3K9me3.hg38.bwa-sb.IX3810.C6PDTANXX_6_ATGTCA.vs.A50891.CEMT_63.Input.hg38.bwa-sb.IX3816.C6PRKANXX_5_ACGATA.FDR_0.05.FindER.bb	51557	65354	26.01
H3K9me3	Colorectal	Large Intestine-Colon Carcinoma	http://www.epigenomes.ca/data/CEMT/CEMT_64/hg38v1/H3K9me3/A50894.CEMT_64.H3K9me3.hg38.bwa-sb.IX3811.C6PDTANXX_7_CCCATG.q5.F3332.PET.wig.bw	http://www.epigenomes.ca/data/CEMT/CEMT_64/hg38v1/H3K9me3/FindER.1.0.1e/A50894.CEMT_64.H3K9me3.hg38.bwa-sb.IX3811.C6PDTANXX_7_CCCATG.vs.A50898.CEMT_64.Input.hg38.bwa-sb.IX3817.C6PRKANXX_6_TGCTGG.FDR_0.05.FindER.bb	44314	65354	26.01
H3K9me3	Colorectal	Large Intestine-Colon Carcinoma	http://www.epigenomes.ca/data/CEMT/CEMT_65/hg38v1/H3K9me3/A51316.CEMT_65.H3K9me3.hg38.bwa-sb.IX3811.C6PDTANXX_7_CTTGTA.q5.F3332.PET.wig.bw	http://www.epigenomes.ca/data/CEMT/CEMT_65/hg38v1/H3K9me3/FindER.1.0.1e/A51316.CEMT_65.H3K9me3.hg38.bwa-sb.IX3811.C6PDTANXX_7_CTTGTA.vs.A51320.CEMT_65.Input.hg38.bwa-sb.IX3817.C6PRKANXX_6_CACGAT.FDR_0.05.FindER.bb	47865	65354	26.01
H3K9me3	Colorectal	Large Intestine-Colon Carcinoma	http://www.epigenomes.ca/data/CEMT/CEMT_66/hg38v1/H3K9me3/A51323.CEMT_66.H3K9me3.hg38.bwa-sb.IX3811.C6PDTANXX_7_GCCGCG.q5.F3332.PET.wig.bw	http://www.epigenomes.ca/data/CEMT/CEMT_66/hg38v1/H3K9me3/FindER.1.0.1e/A51323.CEMT_66.H3K9me3.hg38.bwa-sb.IX3811.C6PDTANXX_7_GCCGCG.vs.A51327.CEMT_66.Input.hg38.bwa-sb.IX3817.C6PRKANXX_6_ACAGTG.FDR_0.05.FindER.bb	54361	65354	26.01
H3K9me3	Colorectal	Large Intestine-Colon Carcinoma	http://www.epigenomes.ca/data/CEMT/CEMT_67/hg38v1/H3K9me3/A51330.CEMT_67.H3K9me3.hg38.bwa-sb.IX3811.C6PDTANXX_7_ACTGAT.q5.F3332.PET.wig.bw	http://www.epigenomes.ca/data/CEMT/CEMT_67/hg38v1/H3K9me3/FindER.1.0.1e/A51330.CEMT_67.H3K9me3.hg38.bwa-sb.IX3811.C6PDTANXX_7_ACTGAT.vs.A51334.CEMT_67.Input.hg38.bwa-sb.IX3817.C6PRKANXX_6_GAAACC.FDR_0.05.FindER.bb	46952	65354	26.01
H3K27ac	B Cells	Chronic Lymphocytic Leukaemia	http://www.epigenomes.ca/data/CEMT/CEMT_4/hg38v1/H3K27ac/A34024.CEMT_4.H3K27ac.hg38.A34024_2_lanes_dupsFlagged.q5.F3332.PET.wig.bw	http://www.epigenomes.ca/data/CEMT/CEMT_4/hg38v1/H3K27ac/FindER.1.0.1e/A34024.CEMT_4.H3K27ac.hg38.A34024_2_lanes_dupsFlagged.vs.A34025.FDR_0.05.FindER.bb	32858	79273	31.55
H3K27ac	B Cells	Chronic Lymphocytic Leukaemia	http://www.epigenomes.ca/data/CEMT/CEMT_5/hg38v1/H3K27ac/A34040.CEMT_5.H3K27ac.hg38.A34040_2_lanes_dupsFlagged.q5.F3332.PET.wig.bw	http://www.epigenomes.ca/data/CEMT/CEMT_5/hg38v1/H3K27ac/FindER.1.0.1e/A34040.CEMT_5.H3K27ac.hg38.A34040_2_lanes_dupsFlagged.vs.A34041.FDR_0.05.FindER.bb	39301	79273	31.55
H3K27ac	B Cells	Chronic Lymphocytic Leukaemia	http://www.epigenomes.ca/data/CEMT/CEMT_6/hg38v1/H3K27ac/A34079.CEMT_6.H3K27ac.hg38.A34079_3_lanes_dupsFlagged.q5.F3332.PET.wig.bw	http://www.epigenomes.ca/data/CEMT/CEMT_6/hg38v1/H3K27ac/FindER.1.0.1e/A34079.CEMT_6.H3K27ac.hg38.A34079_3_lanes_dupsFlagged.vs.A34080.FDR_0.05.FindER.bb	43015	79273	31.55
H3K27ac	B Cells	Chronic Lymphocytic Leukaemia	http://www.epigenomes.ca/data/CEMT/CEMT_25/hg38v1/H3K27ac/A35241.CEMT_25.H3K27ac.hg38.A35241_2_lanes_dupsFlagged.q5.F3332.PET.wig.bw	http://www.epigenomes.ca/data/CEMT/CEMT_25/hg38v1/H3K27ac/FindER.1.0.1e/A35241.CEMT_25.H3K27ac.hg38.A35241_2_lanes_dupsFlagged.vs.A35242.FDR_0.05.FindER.bb	70123	79273	31.55
H3K27ac	B Cells	Chronic Lymphocytic Leukaemia	http://www.epigenomes.ca/data/CEMT/CEMT_26/hg38v1/H3K27ac/A34943.CEMT_26.H3K27ac.hg38.A34943_2_lanes_dupsFlagged.q5.F3332.PET.wig.bw	http://www.epigenomes.ca/data/CEMT/CEMT_26/hg38v1/H3K27ac/FindER.1.0.1e/A34943.CEMT_26.H3K27ac.hg38.A34943_2_lanes_dupsFlagged.vs.A34944.FDR_0.05.FindER.bb	57193	79273	31.55
H3K27ac	B Cells	Chronic Lymphocytic Leukaemia	http://www.epigenomes.ca/data/CEMT/CEMT_27/hg38v1/H3K27ac/A34950.CEMT_27.H3K27ac.hg38.A34950_2_lanes_dupsFlagged.q5.F3332.PET.wig.bw	http://www.epigenomes.ca/data/CEMT/CEMT_27/hg38v1/H3K27ac/FindER.1.0.1e/A34950.CEMT_27.H3K27ac.hg38.A34950_2_lanes_dupsFlagged.vs.A34951.FDR_0.05.FindER.bb	57081	79273	31.55
H3K27ac	B Cells	Chronic Lymphocytic Leukaemia	http://www.epigenomes.ca/data/CEMT/CEMT_28/hg38v1/H3K27ac/A34957.CEMT_28.H3K27ac.hg38.A34957_2_lanes_dupsFlagged.q5.F3332.PET.wig.bw	http://www.epigenomes.ca/data/CEMT/CEMT_28/hg38v1/H3K27ac/FindER.1.0.1e/A34957.CEMT_28.H3K27ac.hg38.A34957_2_lanes_dupsFlagged.vs.A34958.FDR_0.05.FindER.bb	52058	79273	31.55
H3K27ac	B Cells	Chronic Lymphocytic Leukaemia	http://www.epigenomes.ca/data/CEMT/CEMT_29/hg38v1/H3K27ac/A34964.CEMT_29.H3K27ac.hg38.A34964_2_lanes_dupsFlagged.q5.F3332.PET.wig.bw	http://www.epigenomes.ca/data/CEMT/CEMT_29/hg38v1/H3K27ac/FindER.1.0.1e/A34964.CEMT_29.H3K27ac.hg38.A34964_2_lanes_dupsFlagged.vs.A34965.FDR_0.05.FindER.bb	48693	79273	31.55
H3K27ac	B Cells	Chronic Lymphocytic Leukaemia	http://www.epigenomes.ca/data/CEMT/CEMT_30/hg38v1/H3K27ac/A35248.CEMT_30.H3K27ac.hg38.A35248_2_lanes_dupsFlagged.q5.F3332.PET.wig.bw	http://www.epigenomes.ca/data/CEMT/CEMT_30/hg38v1/H3K27ac/FindER.1.0.1e/A35248.CEMT_30.H3K27ac.hg38.A35248_2_lanes_dupsFlagged.vs.A35249.FDR_0.05.FindER.bb	65320	79273	31.55
H3K27ac	B Cells	Chronic Lymphocytic Leukaemia	http://www.epigenomes.ca/data/CEMT/CEMT_94/hg38v1/H3K27ac/A60648.CEMT_94.H3K27ac.hg38.A60648_2_lanes_dupsFlagged.q5.F3332.PET.wig.bw	http://www.epigenomes.ca/data/CEMT/CEMT_94/hg38v1/H3K27ac/FindER.1.0.1e/A60648.CEMT_94.H3K27ac.hg38.A60648_2_lanes_dupsFlagged.vs.A60649.FDR_0.05.FindER.bb	35741	79273	31.55
H3K27ac	B Cells	Chronic Lymphocytic Leukaemia	http://www.epigenomes.ca/data/CEMT/CEMT_95/hg38v1/H3K27ac/A60655.CEMT_95.H3K27ac.hg38.bwa-sb.IX4413.C958UANXX_6_CGATGT.q5.F3332.PET.wig.bw	http://www.epigenomes.ca/data/CEMT/CEMT_95/hg38v1/H3K27ac/FindER.1.0.1e/A60655.CEMT_95.H3K27ac.hg38.bwa-sb.IX4413.C958UANXX_6_CGATGT.vs.A60656.FDR_0.05.FindER.bb	47692	79273	31.55
H3K27ac	B Cells	Chronic Lymphocytic Leukaemia	http://www.epigenomes.ca/data/CEMT/CEMT_96/hg38v1/H3K27ac/A60662.CEMT_96.H3K27ac.hg38.A60662_2_lanes_dupsFlagged.q5.F3332.PET.wig.bw	http://www.epigenomes.ca/data/CEMT/CEMT_96/hg38v1/H3K27ac/FindER.1.0.1e/A60662.CEMT_96.H3K27ac.hg38.A60662_2_lanes_dupsFlagged.vs.A60663.FDR_0.05.FindER.bb	35443	79273	31.55
H3K27ac	B Cells	Chronic Lymphocytic Leukaemia	http://www.epigenomes.ca/data/CEMT/CEMT_97/hg38v1/H3K27ac/A60665.CEMT_97.H3K27ac.hg38.A60665_2_lanes_dupsFlagged.q5.F3332.PET.wig.bw	http://www.epigenomes.ca/data/CEMT/CEMT_97/hg38v1/H3K27ac/FindER.1.0.1e/A60665.CEMT_97.H3K27ac.hg38.A60665_2_lanes_dupsFlagged.vs.A60664.FDR_0.05.FindER.bb	34862	79273	31.55
H3K27me3	B Cells	Chronic Lymphocytic Leukaemia	http://www.epigenomes.ca/data/CEMT/CEMT_4/hg38v1/H3K27me3/A34022.CEMT_4.H3K27me3.hg38.bwa-sb.IX2655.C3YJAACXX_4_AAGCGA.q5.F3332.PET.wig.bw	http://www.epigenomes.ca/data/CEMT/CEMT_4/hg38v1/H3K27me3/FindER.1.0.1e/A34022.CEMT_4.H3K27me3.hg38.bwa-sb.IX2655.C3YJAACXX_4_AAGCGA.vs.A34025.FDR_0.05.FindER.bb	114181	144029	57.31
H3K27me3	B Cells	Chronic Lymphocytic Leukaemia	http://www.epigenomes.ca/data/CEMT/CEMT_5/hg38v1/H3K27me3/A34038.CEMT_5.H3K27me3.hg38.bwa-sb.IX2843.C3RULACXX_1_ACCCAG.q5.F3332.PET.wig.bw	http://www.epigenomes.ca/data/CEMT/CEMT_5/hg38v1/H3K27me3/FindER.1.0.1e/A34038.CEMT_5.H3K27me3.hg38.bwa-sb.IX2843.C3RULACXX_1_ACCCAG.vs.A34041.FDR_0.05.FindER.bb	104565	144029	57.31
H3K27me3	B Cells	Chronic Lymphocytic Leukaemia	http://www.epigenomes.ca/data/CEMT/CEMT_6/hg38v1/H3K27me3/A34077.CEMT_6.H3K27me3.hg38.bwa-sb.IX2843.C3RULACXX_1_TGAATG.q5.F3332.PET.wig.bw	http://www.epigenomes.ca/data/CEMT/CEMT_6/hg38v1/H3K27me3/FindER.1.0.1e/A34077.CEMT_6.H3K27me3.hg38.bwa-sb.IX2843.C3RULACXX_1_TGAATG.vs.A34080.FDR_0.05.FindER.bb	96763	144029	57.31
H3K27me3	B Cells	Chronic Lymphocytic Leukaemia	http://www.epigenomes.ca/data/CEMT/CEMT_25/hg38v1/H3K27me3/A35239.CEMT_25.H3K27me3.hg38.bwa-sb.IX2650.C3THCACXX_4_CTCAGA.q5.F3332.PET.wig.bw	http://www.epigenomes.ca/data/CEMT/CEMT_25/hg38v1/H3K27me3/FindER.1.0.1e/A35239.CEMT_25.H3K27me3.hg38.bwa-sb.IX2650.C3THCACXX_4_CTCAGA.vs.A35242.FDR_0.05.FindER.bb	112177	144029	57.31
H3K27me3	B Cells	Chronic Lymphocytic Leukaemia	http://www.epigenomes.ca/data/CEMT/CEMT_26/hg38v1/H3K27me3/A34941.CEMT_26.H3K27me3.hg38.bwa-sb.IX2650.C3THCACXX_4_AAGCGA.q5.F3332.PET.wig.bw	http://www.epigenomes.ca/data/CEMT/CEMT_26/hg38v1/H3K27me3/FindER.1.0.1e/A34941.CEMT_26.H3K27me3.hg38.bwa-sb.IX2650.C3THCACXX_4_AAGCGA.vs.A34944.FDR_0.05.FindER.bb	113547	144029	57.31
H3K27me3	B Cells	Chronic Lymphocytic Leukaemia	http://www.epigenomes.ca/data/CEMT/CEMT_27/hg38v1/H3K27me3/A34948.CEMT_27.H3K27me3.hg38.bwa-sb.IX2655.C3YJAACXX_4_ACCCAG.q5.F3332.PET.wig.bw	http://www.epigenomes.ca/data/CEMT/CEMT_27/hg38v1/H3K27me3/FindER.1.0.1e/A34948.CEMT_27.H3K27me3.hg38.bwa-sb.IX2655.C3YJAACXX_4_ACCCAG.vs.A34951.FDR_0.05.FindER.bb	113592	144029	57.31
H3K27me3	B Cells	Chronic Lymphocytic Leukaemia	http://www.epigenomes.ca/data/CEMT/CEMT_28/hg38v1/H3K27me3/A34955.CEMT_28.H3K27me3.hg38.bwa-sb.IX2655.C3YJAACXX_4_TGAATG.q5.F3332.PET.wig.bw	http://www.epigenomes.ca/data/CEMT/CEMT_28/hg38v1/H3K27me3/FindER.1.0.1e/A34955.CEMT_28.H3K27me3.hg38.bwa-sb.IX2655.C3YJAACXX_4_TGAATG.vs.A34958.FDR_0.05.FindER.bb	118724	144029	57.31
H3K27me3	B Cells	Chronic Lymphocytic Leukaemia	http://www.epigenomes.ca/data/CEMT/CEMT_29/hg38v1/H3K27me3/A34962.CEMT_29.H3K27me3.hg38.bwa-sb.IX2655.C3YJAACXX_4_CAACTA.q5.F3332.PET.wig.bw	http://www.epigenomes.ca/data/CEMT/CEMT_29/hg38v1/H3K27me3/FindER.1.0.1e/A34962.CEMT_29.H3K27me3.hg38.bwa-sb.IX2655.C3YJAACXX_4_CAACTA.vs.A34965.FDR_0.05.FindER.bb	112060	144029	57.31
H3K27me3	B Cells	Chronic Lymphocytic Leukaemia	http://www.epigenomes.ca/data/CEMT/CEMT_30/hg38v1/H3K27me3/A35246.CEMT_30.H3K27me3.hg38.bwa-sb.IX2655.C3YJAACXX_4_TTAGGC.q5.F3332.PET.wig.bw	http://www.epigenomes.ca/data/CEMT/CEMT_30/hg38v1/H3K27me3/FindER.1.0.1e/A35246.CEMT_30.H3K27me3.hg38.bwa-sb.IX2655.C3YJAACXX_4_TTAGGC.vs.A35249.FDR_0.05.FindER.bb	112859	144029	57.31
H3K27me3	B Cells	Chronic Lymphocytic Leukaemia	http://www.epigenomes.ca/data/CEMT/CEMT_94/hg38v1/H3K27me3/A60646.CEMT_94.H3K27me3.hg38.bwa-sb.IX4416.C9587ANXX_1_ACCCAG.q5.F3332.PET.wig.bw	http://www.epigenomes.ca/data/CEMT/CEMT_94/hg38v1/H3K27me3/FindER.1.0.1e/A60646.CEMT_94.H3K27me3.hg38.bwa-sb.IX4416.C9587ANXX_1_ACCCAG.vs.A60649.FDR_0.05.FindER.bb	77903	144029	57.31
H3K27me3	B Cells	Chronic Lymphocytic Leukaemia	http://www.epigenomes.ca/data/CEMT/CEMT_95/hg38v1/H3K27me3/A60653.CEMT_95.H3K27me3.hg38.bwa-sb.IX4416.C9587ANXX_1_TGAATG.q5.F3332.PET.wig.bw	http://www.epigenomes.ca/data/CEMT/CEMT_95/hg38v1/H3K27me3/FindER.1.0.1e/A60653.CEMT_95.H3K27me3.hg38.bwa-sb.IX4416.C9587ANXX_1_TGAATG.vs.A60656.FDR_0.05.FindER.bb	82286	144029	57.31
H3K27me3	B Cells	Chronic Lymphocytic Leukaemia	http://www.epigenomes.ca/data/CEMT/CEMT_96/hg38v1/H3K27me3/A60660.CEMT_96.H3K27me3.hg38.bwa-sb.IX4416.C9587ANXX_1_CAACTA.q5.F3332.PET.wig.bw	http://www.epigenomes.ca/data/CEMT/CEMT_96/hg38v1/H3K27me3/FindER.1.0.1e/A60660.CEMT_96.H3K27me3.hg38.bwa-sb.IX4416.C9587ANXX_1_CAACTA.vs.A60663.FDR_0.05.FindER.bb	85436	144029	57.31
H3K27me3	B Cells	Chronic Lymphocytic Leukaemia	http://www.epigenomes.ca/data/CEMT/CEMT_97/hg38v1/H3K27me3/A60667.CEMT_97.H3K27me3.hg38.bwa-sb.IX4419.C9587ANXX_4_TTAGGC.q5.F3332.PET.wig.bw	http://www.epigenomes.ca/data/CEMT/CEMT_97/hg38v1/H3K27me3/FindER.1.0.1e/A60667.CEMT_97.H3K27me3.hg38.bwa-sb.IX4419.C9587ANXX_4_TTAGGC.vs.A60664.FDR_0.05.FindER.bb	73692	144029	57.31
H3K36me3	B Cells	Chronic Lymphocytic Leukaemia	http://www.epigenomes.ca/data/CEMT/CEMT_4/hg38v1/H3K36me3/A34023.CEMT_4.H3K36me3.hg38.bwa-sb.IX2824.C3YJAACXX_6_ACTCTC.q5.F3332.PET.wig.bw	http://www.epigenomes.ca/data/CEMT/CEMT_4/hg38v1/H3K36me3/FindER.1.0.1e/A34023.CEMT_4.H3K36me3.hg38.bwa-sb.IX2824.C3YJAACXX_6_ACTCTC.vs.A34025.FDR_0.05.FindER.bb	90796	120259	47.85
H3K36me3	B Cells	Chronic Lymphocytic Leukaemia	http://www.epigenomes.ca/data/CEMT/CEMT_5/hg38v1/H3K36me3/A34039.CEMT_5.H3K36me3.hg38.bwa-sb.IX2845.C4C9JACXX_3_AGCGCT.q5.F3332.PET.wig.bw	http://www.epigenomes.ca/data/CEMT/CEMT_5/hg38v1/H3K36me3/FindER.1.0.1e/A34039.CEMT_5.H3K36me3.hg38.bwa-sb.IX2845.C4C9JACXX_3_AGCGCT.vs.A34041.FDR_0.05.FindER.bb	88785	120259	47.85
H3K36me3	B Cells	Chronic Lymphocytic Leukaemia	http://www.epigenomes.ca/data/CEMT/CEMT_6/hg38v1/H3K36me3/A34078.CEMT_6.H3K36me3.hg38.bwa-sb.IX2845.C4C9JACXX_3_AGTTCC.q5.F3332.PET.wig.bw	http://www.epigenomes.ca/data/CEMT/CEMT_6/hg38v1/H3K36me3/FindER.1.0.1e/A34078.CEMT_6.H3K36me3.hg38.bwa-sb.IX2845.C4C9JACXX_3_AGTTCC.vs.A34080.FDR_0.05.FindER.bb	101124	120259	47.85
H3K36me3	B Cells	Chronic Lymphocytic Leukaemia	http://www.epigenomes.ca/data/CEMT/CEMT_25/hg38v1/H3K36me3/A35240.CEMT_25.H3K36me3.hg38.bwa-sb.IX2652.C3TC1ACXX_2_GCACTT.q5.F3332.PET.wig.bw	http://www.epigenomes.ca/data/CEMT/CEMT_25/hg38v1/H3K36me3/FindER.1.0.1e/A35240.CEMT_25.H3K36me3.hg38.bwa-sb.IX2652.C3TC1ACXX_2_GCACTT.vs.A35242.FDR_0.05.FindER.bb	92185	120259	47.85
H3K36me3	B Cells	Chronic Lymphocytic Leukaemia	http://www.epigenomes.ca/data/CEMT/CEMT_26/hg38v1/H3K36me3/A34942.CEMT_26.H3K36me3.hg38.bwa-sb.IX2652.C3TC1ACXX_2_ACTCTC.q5.F3332.PET.wig.bw	http://www.epigenomes.ca/data/CEMT/CEMT_26/hg38v1/H3K36me3/FindER.1.0.1e/A34942.CEMT_26.H3K36me3.hg38.bwa-sb.IX2652.C3TC1ACXX_2_ACTCTC.vs.A34944.FDR_0.05.FindER.bb	92411	120259	47.85
H3K36me3	B Cells	Chronic Lymphocytic Leukaemia	http://www.epigenomes.ca/data/CEMT/CEMT_27/hg38v1/H3K36me3/A34949.CEMT_27.H3K36me3.hg38.bwa-sb.IX2824.C3YJAACXX_6_AGCGCT.q5.F3332.PET.wig.bw	http://www.epigenomes.ca/data/CEMT/CEMT_27/hg38v1/H3K36me3/FindER.1.0.1e/A34949.CEMT_27.H3K36me3.hg38.bwa-sb.IX2824.C3YJAACXX_6_AGCGCT.vs.A34951.FDR_0.05.FindER.bb	92201	120259	47.85
H3K36me3	B Cells	Chronic Lymphocytic Leukaemia	http://www.epigenomes.ca/data/CEMT/CEMT_28/hg38v1/H3K36me3/A34956.CEMT_28.H3K36me3.hg38.bwa-sb.IX2824.C3YJAACXX_6_AGTTCC.q5.F3332.PET.wig.bw	http://www.epigenomes.ca/data/CEMT/CEMT_28/hg38v1/H3K36me3/FindER.1.0.1e/A34956.CEMT_28.H3K36me3.hg38.bwa-sb.IX2824.C3YJAACXX_6_AGTTCC.vs.A34958.FDR_0.05.FindER.bb	91531	120259	47.85
H3K36me3	B Cells	Chronic Lymphocytic Leukaemia	http://www.epigenomes.ca/data/CEMT/CEMT_29/hg38v1/H3K36me3/A34963.CEMT_29.H3K36me3.hg38.bwa-sb.IX2824.C3YJAACXX_6_CCACGC.q5.F3332.PET.wig.bw	http://www.epigenomes.ca/data/CEMT/CEMT_29/hg38v1/H3K36me3/FindER.1.0.1e/A34963.CEMT_29.H3K36me3.hg38.bwa-sb.IX2824.C3YJAACXX_6_CCACGC.vs.A34965.FDR_0.05.FindER.bb	89287	120259	47.85
H3K36me3	B Cells	Chronic Lymphocytic Leukaemia	http://www.epigenomes.ca/data/CEMT/CEMT_30/hg38v1/H3K36me3/A35247.CEMT_30.H3K36me3.hg38.bwa-sb.IX2824.C3YJAACXX_6_GGCTAC.q5.F3332.PET.wig.bw	http://www.epigenomes.ca/data/CEMT/CEMT_30/hg38v1/H3K36me3/FindER.1.0.1e/A35247.CEMT_30.H3K36me3.hg38.bwa-sb.IX2824.C3YJAACXX_6_GGCTAC.vs.A35249.FDR_0.05.FindER.bb	94206	120259	47.85
H3K36me3	B Cells	Chronic Lymphocytic Leukaemia	http://www.epigenomes.ca/data/CEMT/CEMT_94/hg38v1/H3K36me3/A60647.CEMT_94.H3K36me3.hg38.bwa-sb.IX4417.C9587ANXX_2_AGCGCT.q5.F3332.PET.wig.bw	http://www.epigenomes.ca/data/CEMT/CEMT_94/hg38v1/H3K36me3/FindER.1.0.1e/A60647.CEMT_94.H3K36me3.hg38.bwa-sb.IX4417.C9587ANXX_2_AGCGCT.vs.A60649.FDR_0.05.FindER.bb	90805	120259	47.85
H3K36me3	B Cells	Chronic Lymphocytic Leukaemia	http://www.epigenomes.ca/data/CEMT/CEMT_95/hg38v1/H3K36me3/A60654.CEMT_95.H3K36me3.hg38.bwa-sb.IX4417.C9587ANXX_2_AGTTCC.q5.F3332.PET.wig.bw	http://www.epigenomes.ca/data/CEMT/CEMT_95/hg38v1/H3K36me3/FindER.1.0.1e/A60654.CEMT_95.H3K36me3.hg38.bwa-sb.IX4417.C9587ANXX_2_AGTTCC.vs.A60656.FDR_0.05.FindER.bb	91365	120259	47.85
H3K36me3	B Cells	Chronic Lymphocytic Leukaemia	http://www.epigenomes.ca/data/CEMT/CEMT_96/hg38v1/H3K36me3/A60661.CEMT_96.H3K36me3.hg38.bwa-sb.IX4417.C9587ANXX_2_CCACGC.q5.F3332.PET.wig.bw	http://www.epigenomes.ca/data/CEMT/CEMT_96/hg38v1/H3K36me3/FindER.1.0.1e/A60661.CEMT_96.H3K36me3.hg38.bwa-sb.IX4417.C9587ANXX_2_CCACGC.vs.A60663.FDR_0.05.FindER.bb	90676	120259	47.85
H3K36me3	B Cells	Chronic Lymphocytic Leukaemia	http://www.epigenomes.ca/data/CEMT/CEMT_97/hg38v1/H3K36me3/A60666.CEMT_97.H3K36me3.hg38.bwa-sb.IX4419.C9587ANXX_4_ATGTCA.q5.F3332.PET.wig.bw	http://www.epigenomes.ca/data/CEMT/CEMT_97/hg38v1/H3K36me3/FindER.1.0.1e/A60666.CEMT_97.H3K36me3.hg38.bwa-sb.IX4419.C9587ANXX_4_ATGTCA.vs.A60664.FDR_0.05.FindER.bb	86208	120259	47.85
H3K4me1	B Cells	Chronic Lymphocytic Leukaemia	http://www.epigenomes.ca/data/CEMT/CEMT_4/hg38v1/H3K4me1/A34019.CEMT_4.H3K4me1.hg38.A34019_2_lanes_dupsFlagged.q5.F3332.PET.wig.bw	http://www.epigenomes.ca/data/CEMT/CEMT_4/hg38v1/H3K4me1/FindER.1.0.1e/A34019.CEMT_4.H3K4me1.hg38.A34019_2_lanes_dupsFlagged.vs.A34025.FDR_0.05.FindER.bb	81687	111606	44.41
H3K4me1	B Cells	Chronic Lymphocytic Leukaemia	http://www.epigenomes.ca/data/CEMT/CEMT_5/hg38v1/H3K4me1/A34035.CEMT_5.H3K4me1.hg38.A34035_2_lanes_dupsFlagged.q5.F3332.PET.wig.bw	http://www.epigenomes.ca/data/CEMT/CEMT_5/hg38v1/H3K4me1/FindER.1.0.1e/A34035.CEMT_5.H3K4me1.hg38.A34035_2_lanes_dupsFlagged.vs.A34041.FDR_0.05.FindER.bb	80415	111606	44.41
H3K4me1	B Cells	Chronic Lymphocytic Leukaemia	http://www.epigenomes.ca/data/CEMT/CEMT_6/hg38v1/H3K4me1/A34074.CEMT_6.H3K4me1.hg38.A34074_2_lanes_dupsFlagged.q5.F3332.PET.wig.bw	http://www.epigenomes.ca/data/CEMT/CEMT_6/hg38v1/H3K4me1/FindER.1.0.1e/A34074.CEMT_6.H3K4me1.hg38.A34074_2_lanes_dupsFlagged.vs.A34080.FDR_0.05.FindER.bb	86960	111606	44.41
H3K4me1	B Cells	Chronic Lymphocytic Leukaemia	http://www.epigenomes.ca/data/CEMT/CEMT_25/hg38v1/H3K4me1/A35236.CEMT_25.H3K4me1.hg38.A35236_2_lanes_dupsFlagged.q5.F3332.PET.wig.bw	http://www.epigenomes.ca/data/CEMT/CEMT_25/hg38v1/H3K4me1/FindER.1.0.1e/A35236.CEMT_25.H3K4me1.hg38.A35236_2_lanes_dupsFlagged.vs.A35242.FDR_0.05.FindER.bb	82346	111606	44.41
H3K4me1	B Cells	Chronic Lymphocytic Leukaemia	http://www.epigenomes.ca/data/CEMT/CEMT_26/hg38v1/H3K4me1/A34938.CEMT_26.H3K4me1.hg38.A34938_2_lanes_dupsFlagged.q5.F3332.PET.wig.bw	http://www.epigenomes.ca/data/CEMT/CEMT_26/hg38v1/H3K4me1/FindER.1.0.1e/A34938.CEMT_26.H3K4me1.hg38.A34938_2_lanes_dupsFlagged.vs.A34944.FDR_0.05.FindER.bb	85864	111606	44.41
H3K4me1	B Cells	Chronic Lymphocytic Leukaemia	http://www.epigenomes.ca/data/CEMT/CEMT_27/hg38v1/H3K4me1/A34945.CEMT_27.H3K4me1.hg38.A34945_2_lanes_dupsFlagged.q5.F3332.PET.wig.bw	http://www.epigenomes.ca/data/CEMT/CEMT_27/hg38v1/H3K4me1/FindER.1.0.1e/A34945.CEMT_27.H3K4me1.hg38.A34945_2_lanes_dupsFlagged.vs.A34951.FDR_0.05.FindER.bb	88959	111606	44.41
H3K4me1	B Cells	Chronic Lymphocytic Leukaemia	http://www.epigenomes.ca/data/CEMT/CEMT_28/hg38v1/H3K4me1/A34952.CEMT_28.H3K4me1.hg38.A34952_2_lanes_dupsFlagged.q5.F3332.PET.wig.bw	http://www.epigenomes.ca/data/CEMT/CEMT_28/hg38v1/H3K4me1/FindER.1.0.1e/A34952.CEMT_28.H3K4me1.hg38.A34952_2_lanes_dupsFlagged.vs.A34958.FDR_0.05.FindER.bb	85292	111606	44.41
H3K4me1	B Cells	Chronic Lymphocytic Leukaemia	http://www.epigenomes.ca/data/CEMT/CEMT_29/hg38v1/H3K4me1/A34959.CEMT_29.H3K4me1.hg38.A34959_2_lanes_dupsFlagged.q5.F3332.PET.wig.bw	http://www.epigenomes.ca/data/CEMT/CEMT_29/hg38v1/H3K4me1/FindER.1.0.1e/A34959.CEMT_29.H3K4me1.hg38.A34959_2_lanes_dupsFlagged.vs.A34965.FDR_0.05.FindER.bb	78966	111606	44.41
H3K4me1	B Cells	Chronic Lymphocytic Leukaemia	http://www.epigenomes.ca/data/CEMT/CEMT_30/hg38v1/H3K4me1/A35243.CEMT_30.H3K4me1.hg38.A35243_2_lanes_dupsFlagged.q5.F3332.PET.wig.bw	http://www.epigenomes.ca/data/CEMT/CEMT_30/hg38v1/H3K4me1/FindER.1.0.1e/A35243.CEMT_30.H3K4me1.hg38.A35243_2_lanes_dupsFlagged.vs.A35249.FDR_0.05.FindER.bb	82401	111606	44.41
H3K4me1	B Cells	Chronic Lymphocytic Leukaemia	http://www.epigenomes.ca/data/CEMT/CEMT_94/hg38v1/H3K4me1/A60643.CEMT_94.H3K4me1.hg38.bwa-sb.IX4413.C958UANXX_6_ATCACG.q5.F3332.PET.wig.bw	http://www.epigenomes.ca/data/CEMT/CEMT_94/hg38v1/H3K4me1/FindER.1.0.1e/A60643.CEMT_94.H3K4me1.hg38.bwa-sb.IX4413.C958UANXX_6_ATCACG.vs.A60649.FDR_0.05.FindER.bb	90715	111606	44.41
H3K4me1	B Cells	Chronic Lymphocytic Leukaemia	http://www.epigenomes.ca/data/CEMT/CEMT_95/hg38v1/H3K4me1/A60650.CEMT_95.H3K4me1.hg38.bwa-sb.IX4414.C958UANXX_7_CTAGCT.q5.F3332.PET.wig.bw	http://www.epigenomes.ca/data/CEMT/CEMT_95/hg38v1/H3K4me1/FindER.1.0.1e/A60650.CEMT_95.H3K4me1.hg38.bwa-sb.IX4414.C958UANXX_7_CTAGCT.vs.A60656.FDR_0.05.FindER.bb	86974	111606	44.41
H3K4me1	B Cells	Chronic Lymphocytic Leukaemia	http://www.epigenomes.ca/data/CEMT/CEMT_96/hg38v1/H3K4me1/A60657.CEMT_96.H3K4me1.hg38.bwa-sb.IX4414.C958UANXX_7_AACTTG.q5.F3332.PET.wig.bw	http://www.epigenomes.ca/data/CEMT/CEMT_96/hg38v1/H3K4me1/FindER.1.0.1e/A60657.CEMT_96.H3K4me1.hg38.bwa-sb.IX4414.C958UANXX_7_AACTTG.vs.A60663.FDR_0.05.FindER.bb	90247	111606	44.41
H3K4me1	B Cells	Chronic Lymphocytic Leukaemia	http://www.epigenomes.ca/data/CEMT/CEMT_97/hg38v1/H3K4me1/A60670.CEMT_97.H3K4me1.hg38.bwa-sb.IX4412.C958UANXX_5_ACGATA.q5.F3332.PET.wig.bw	http://www.epigenomes.ca/data/CEMT/CEMT_97/hg38v1/H3K4me1/FindER.1.0.1e/A60670.CEMT_97.H3K4me1.hg38.bwa-sb.IX4412.C958UANXX_5_ACGATA.vs.A60664.FDR_0.05.FindER.bb	89429	111606	44.41
H3K4me3	B Cells	Chronic Lymphocytic Leukaemia	http://www.epigenomes.ca/data/CEMT/CEMT_4/hg38v1/H3K4me3/A34020.CEMT_4.H3K4me3.hg38.A34020_2_lanes_dupsFlagged.q5.F3332.PET.wig.bw	http://www.epigenomes.ca/data/CEMT/CEMT_4/hg38v1/H3K4me3/FindER.1.0.1e/A34020.CEMT_4.H3K4me3.hg38.A34020_2_lanes_dupsFlagged.vs.A34025.FDR_0.05.FindER.bb	36820	44799	17.83
H3K4me3	B Cells	Chronic Lymphocytic Leukaemia	http://www.epigenomes.ca/data/CEMT/CEMT_5/hg38v1/H3K4me3/A34036.CEMT_5.H3K4me3.hg38.A34036_2_lanes_dupsFlagged.q5.F3332.PET.wig.bw	http://www.epigenomes.ca/data/CEMT/CEMT_5/hg38v1/H3K4me3/FindER.1.0.1e/A34036.CEMT_5.H3K4me3.hg38.A34036_2_lanes_dupsFlagged.vs.A34041.FDR_0.05.FindER.bb	38506	44799	17.83
H3K4me3	B Cells	Chronic Lymphocytic Leukaemia	http://www.epigenomes.ca/data/CEMT/CEMT_6/hg38v1/H3K4me3/A34075.CEMT_6.H3K4me3.hg38.A34075_2_lanes_dupsFlagged.q5.F3332.PET.wig.bw	http://www.epigenomes.ca/data/CEMT/CEMT_6/hg38v1/H3K4me3/FindER.1.0.1e/A34075.CEMT_6.H3K4me3.hg38.A34075_2_lanes_dupsFlagged.vs.A34080.FDR_0.05.FindER.bb	40761	44799	17.83
H3K4me3	B Cells	Chronic Lymphocytic Leukaemia	http://www.epigenomes.ca/data/CEMT/CEMT_25/hg38v1/H3K4me3/A35237.CEMT_25.H3K4me3.hg38.A35237_2_lanes_dupsFlagged.q5.F3332.PET.wig.bw	http://www.epigenomes.ca/data/CEMT/CEMT_25/hg38v1/H3K4me3/FindER.1.0.1e/A35237.CEMT_25.H3K4me3.hg38.A35237_2_lanes_dupsFlagged.vs.A35242.FDR_0.05.FindER.bb	35618	44799	17.83
H3K4me3	B Cells	Chronic Lymphocytic Leukaemia	http://www.epigenomes.ca/data/CEMT/CEMT_26/hg38v1/H3K4me3/A34939.CEMT_26.H3K4me3.hg38.A34939_2_lanes_dupsFlagged.q5.F3332.PET.wig.bw	http://www.epigenomes.ca/data/CEMT/CEMT_26/hg38v1/H3K4me3/FindER.1.0.1e/A34939.CEMT_26.H3K4me3.hg38.A34939_2_lanes_dupsFlagged.vs.A34944.FDR_0.05.FindER.bb	32043	44799	17.83
H3K4me3	B Cells	Chronic Lymphocytic Leukaemia	http://www.epigenomes.ca/data/CEMT/CEMT_27/hg38v1/H3K4me3/A34946.CEMT_27.H3K4me3.hg38.A34946_2_lanes_dupsFlagged.q5.F3332.PET.wig.bw	http://www.epigenomes.ca/data/CEMT/CEMT_27/hg38v1/H3K4me3/FindER.1.0.1e/A34946.CEMT_27.H3K4me3.hg38.A34946_2_lanes_dupsFlagged.vs.A34951.FDR_0.05.FindER.bb	32533	44799	17.83
H3K4me3	B Cells	Chronic Lymphocytic Leukaemia	http://www.epigenomes.ca/data/CEMT/CEMT_28/hg38v1/H3K4me3/A34953.CEMT_28.H3K4me3.hg38.A34953_2_lanes_dupsFlagged.q5.F3332.PET.wig.bw	http://www.epigenomes.ca/data/CEMT/CEMT_28/hg38v1/H3K4me3/FindER.1.0.1e/A34953.CEMT_28.H3K4me3.hg38.A34953_2_lanes_dupsFlagged.vs.A34958.FDR_0.05.FindER.bb	34882	44799	17.83
H3K4me3	B Cells	Chronic Lymphocytic Leukaemia	http://www.epigenomes.ca/data/CEMT/CEMT_29/hg38v1/H3K4me3/A34960.CEMT_29.H3K4me3.hg38.A34960_2_lanes_dupsFlagged.q5.F3332.PET.wig.bw	http://www.epigenomes.ca/data/CEMT/CEMT_29/hg38v1/H3K4me3/FindER.1.0.1e/A34960.CEMT_29.H3K4me3.hg38.A34960_2_lanes_dupsFlagged.vs.A34965.FDR_0.05.FindER.bb	32810	44799	17.83
H3K4me3	B Cells	Chronic Lymphocytic Leukaemia	http://www.epigenomes.ca/data/CEMT/CEMT_30/hg38v1/H3K4me3/A35244.CEMT_30.H3K4me3.hg38.A35244_2_lanes_dupsFlagged.q5.F3332.PET.wig.bw	http://www.epigenomes.ca/data/CEMT/CEMT_30/hg38v1/H3K4me3/FindER.1.0.1e/A35244.CEMT_30.H3K4me3.hg38.A35244_2_lanes_dupsFlagged.vs.A35249.FDR_0.05.FindER.bb	33616	44799	17.83
H3K4me3	B Cells	Chronic Lymphocytic Leukaemia	http://www.epigenomes.ca/data/CEMT/CEMT_94/hg38v1/H3K4me3/A60644.CEMT_94.H3K4me3.hg38.bwa-sb.IX4412.C958UANXX_5_GATCAG.q5.F3332.PET.wig.bw	http://www.epigenomes.ca/data/CEMT/CEMT_94/hg38v1/H3K4me3/FindER.1.0.1e/A60644.CEMT_94.H3K4me3.hg38.bwa-sb.IX4412.C958UANXX_5_GATCAG.vs.A60649.FDR_0.05.FindER.bb	30915	44799	17.83
H3K4me3	B Cells	Chronic Lymphocytic Leukaemia	http://www.epigenomes.ca/data/CEMT/CEMT_95/hg38v1/H3K4me3/A60651.CEMT_95.H3K4me3.hg38.bwa-sb.IX4412.C958UANXX_5_GATGCT.q5.F3332.PET.wig.bw	http://www.epigenomes.ca/data/CEMT/CEMT_95/hg38v1/H3K4me3/FindER.1.0.1e/A60651.CEMT_95.H3K4me3.hg38.bwa-sb.IX4412.C958UANXX_5_GATGCT.vs.A60656.FDR_0.05.FindER.bb	33563	44799	17.83
H3K4me3	B Cells	Chronic Lymphocytic Leukaemia	http://www.epigenomes.ca/data/CEMT/CEMT_96/hg38v1/H3K4me3/A60658.CEMT_96.H3K4me3.hg38.A60658_2_lanes_dupsFlagged.q5.F3332.PET.wig.bw	http://www.epigenomes.ca/data/CEMT/CEMT_96/hg38v1/H3K4me3/FindER.1.0.1e/A60658.CEMT_96.H3K4me3.hg38.A60658_2_lanes_dupsFlagged.vs.A60663.FDR_0.05.FindER.bb	33530	44799	17.83
H3K4me3	B Cells	Chronic Lymphocytic Leukaemia	http://www.epigenomes.ca/data/CEMT/CEMT_97/hg38v1/H3K4me3/A60669.CEMT_97.H3K4me3.hg38.A60669_2_lanes_dupsFlagged.q5.F3332.PET.wig.bw	http://www.epigenomes.ca/data/CEMT/CEMT_97/hg38v1/H3K4me3/FindER.1.0.1e/A60669.CEMT_97.H3K4me3.hg38.A60669_2_lanes_dupsFlagged.vs.A60664.FDR_0.05.FindER.bb	34742	44799	17.83
H3K9me3	B Cells	Chronic Lymphocytic Leukaemia	http://www.epigenomes.ca/data/CEMT/CEMT_4/hg38v1/H3K9me3/A34021.CEMT_4.H3K9me3.hg38.bwa-sb.IX2823.C3YJAACXX_5_CTTGTA.q5.F3332.PET.wig.bw	http://www.epigenomes.ca/data/CEMT/CEMT_4/hg38v1/H3K9me3/FindER.1.0.1e/A34021.CEMT_4.H3K9me3.hg38.bwa-sb.IX2823.C3YJAACXX_5_CTTGTA.vs.A34025.FDR_0.05.FindER.bb	61962	115638	46.02
H3K9me3	B Cells	Chronic Lymphocytic Leukaemia	http://www.epigenomes.ca/data/CEMT/CEMT_5/hg38v1/H3K9me3/A34037.CEMT_5.H3K9me3.hg38.bwa-sb.IX2844.C4C9JACXX_2_AACCCC.q5.F3332.PET.wig.bw	http://www.epigenomes.ca/data/CEMT/CEMT_5/hg38v1/H3K9me3/FindER.1.0.1e/A34037.CEMT_5.H3K9me3.hg38.bwa-sb.IX2844.C4C9JACXX_2_AACCCC.vs.A34041.FDR_0.05.FindER.bb	66240	115638	46.02
H3K9me3	B Cells	Chronic Lymphocytic Leukaemia	http://www.epigenomes.ca/data/CEMT/CEMT_6/hg38v1/H3K9me3/A34076.CEMT_6.H3K9me3.hg38.bwa-sb.IX2844.C4C9JACXX_2_TAATCG.q5.F3332.PET.wig.bw	http://www.epigenomes.ca/data/CEMT/CEMT_6/hg38v1/H3K9me3/FindER.1.0.1e/A34076.CEMT_6.H3K9me3.hg38.bwa-sb.IX2844.C4C9JACXX_2_TAATCG.vs.A34080.FDR_0.05.FindER.bb	67776	115638	46.02
H3K9me3	B Cells	Chronic Lymphocytic Leukaemia	http://www.epigenomes.ca/data/CEMT/CEMT_25/hg38v1/H3K9me3/A35238.CEMT_25.H3K9me3.hg38.bwa-sb.IX2651.C3TC1ACXX_1_CCCATG.q5.F3332.PET.wig.bw	http://www.epigenomes.ca/data/CEMT/CEMT_25/hg38v1/H3K9me3/FindER.1.0.1e/A35238.CEMT_25.H3K9me3.hg38.bwa-sb.IX2651.C3TC1ACXX_1_CCCATG.vs.A35242.FDR_0.05.FindER.bb	73967	115638	46.02
H3K9me3	B Cells	Chronic Lymphocytic Leukaemia	http://www.epigenomes.ca/data/CEMT/CEMT_26/hg38v1/H3K9me3/A34940.CEMT_26.H3K9me3.hg38.bwa-sb.IX2651.C3TC1ACXX_1_CTTGTA.q5.F3332.PET.wig.bw	http://www.epigenomes.ca/data/CEMT/CEMT_26/hg38v1/H3K9me3/FindER.1.0.1e/A34940.CEMT_26.H3K9me3.hg38.bwa-sb.IX2651.C3TC1ACXX_1_CTTGTA.vs.A34944.FDR_0.05.FindER.bb	64972	115638	46.02
H3K9me3	B Cells	Chronic Lymphocytic Leukaemia	http://www.epigenomes.ca/data/CEMT/CEMT_27/hg38v1/H3K9me3/A34947.CEMT_27.H3K9me3.hg38.bwa-sb.IX2823.C3YJAACXX_5_AACCCC.q5.F3332.PET.wig.bw	http://www.epigenomes.ca/data/CEMT/CEMT_27/hg38v1/H3K9me3/FindER.1.0.1e/A34947.CEMT_27.H3K9me3.hg38.bwa-sb.IX2823.C3YJAACXX_5_AACCCC.vs.A34951.FDR_0.05.FindER.bb	56867	115638	46.02
H3K9me3	B Cells	Chronic Lymphocytic Leukaemia	http://www.epigenomes.ca/data/CEMT/CEMT_28/hg38v1/H3K9me3/A34954.CEMT_28.H3K9me3.hg38.bwa-sb.IX2823.C3YJAACXX_5_TAATCG.q5.F3332.PET.wig.bw	http://www.epigenomes.ca/data/CEMT/CEMT_28/hg38v1/H3K9me3/FindER.1.0.1e/A34954.CEMT_28.H3K9me3.hg38.bwa-sb.IX2823.C3YJAACXX_5_TAATCG.vs.A34958.FDR_0.05.FindER.bb	70866	115638	46.02
H3K9me3	B Cells	Chronic Lymphocytic Leukaemia	http://www.epigenomes.ca/data/CEMT/CEMT_29/hg38v1/H3K9me3/A34961.CEMT_29.H3K9me3.hg38.bwa-sb.IX2823.C3YJAACXX_5_AGGCCG.q5.F3332.PET.wig.bw	http://www.epigenomes.ca/data/CEMT/CEMT_29/hg38v1/H3K9me3/FindER.1.0.1e/A34961.CEMT_29.H3K9me3.hg38.bwa-sb.IX2823.C3YJAACXX_5_AGGCCG.vs.A34965.FDR_0.05.FindER.bb	68465	115638	46.02
H3K9me3	B Cells	Chronic Lymphocytic Leukaemia	http://www.epigenomes.ca/data/CEMT/CEMT_30/hg38v1/H3K9me3/A35245.CEMT_30.H3K9me3.hg38.bwa-sb.IX2823.C3YJAACXX_5_ATGTCA.q5.F3332.PET.wig.bw	http://www.epigenomes.ca/data/CEMT/CEMT_30/hg38v1/H3K9me3/FindER.1.0.1e/A35245.CEMT_30.H3K9me3.hg38.bwa-sb.IX2823.C3YJAACXX_5_ATGTCA.vs.A35249.FDR_0.05.FindER.bb	67703	115638	46.02
H3K9me3	B Cells	Chronic Lymphocytic Leukaemia	http://www.epigenomes.ca/data/CEMT/CEMT_94/hg38v1/H3K9me3/A60645.CEMT_94.H3K9me3.hg38.bwa-sb.IX4415.C958UANXX_8_AACCCC.q5.F3332.PET.wig.bw	http://www.epigenomes.ca/data/CEMT/CEMT_94/hg38v1/H3K9me3/FindER.1.0.1e/A60645.CEMT_94.H3K9me3.hg38.bwa-sb.IX4415.C958UANXX_8_AACCCC.vs.A60649.FDR_0.05.FindER.bb	58941	115638	46.02
H3K9me3	B Cells	Chronic Lymphocytic Leukaemia	http://www.epigenomes.ca/data/CEMT/CEMT_95/hg38v1/H3K9me3/A60652.CEMT_95.H3K9me3.hg38.bwa-sb.IX4415.C958UANXX_8_TAATCG.q5.F3332.PET.wig.bw	http://www.epigenomes.ca/data/CEMT/CEMT_95/hg38v1/H3K9me3/FindER.1.0.1e/A60652.CEMT_95.H3K9me3.hg38.bwa-sb.IX4415.C958UANXX_8_TAATCG.vs.A60656.FDR_0.05.FindER.bb	56486	115638	46.02
H3K9me3	B Cells	Chronic Lymphocytic Leukaemia	http://www.epigenomes.ca/data/CEMT/CEMT_96/hg38v1/H3K9me3/A60659.CEMT_96.H3K9me3.hg38.bwa-sb.IX4415.C958UANXX_8_AGGCCG.q5.F3332.PET.wig.bw	http://www.epigenomes.ca/data/CEMT/CEMT_96/hg38v1/H3K9me3/FindER.1.0.1e/A60659.CEMT_96.H3K9me3.hg38.bwa-sb.IX4415.C958UANXX_8_AGGCCG.vs.A60663.FDR_0.05.FindER.bb	57578	115638	46.02
H3K9me3	B Cells	Chronic Lymphocytic Leukaemia	http://www.epigenomes.ca/data/CEMT/CEMT_97/hg38v1/H3K9me3/A60668.CEMT_97.H3K9me3.hg38.bwa-sb.IX4419.C9587ANXX_4_GGCTAC.q5.F3332.PET.wig.bw	http://www.epigenomes.ca/data/CEMT/CEMT_97/hg38v1/H3K9me3/FindER.1.0.1e/A60668.CEMT_97.H3K9me3.hg38.bwa-sb.IX4419.C9587ANXX_4_GGCTAC.vs.A60664.FDR_0.05.FindER.bb	49043	115638	46.02
H3K27ac	Brain	Healthy	ftp://ftp.genboree.org/EpigenomeAtlas/Current-Release/study-sample-experiment/BI/Brain_Angular_Gyrus/Histone_H3K27ac/BI.Brain_Angular_Gyrus.H3K27ac.149.wig.gz	https://egg2.wustl.edu/roadmap/data/byFileType/peaks/consolidated/broadPeak/E067-H3K27ac.broadPeak.gz	210653	235103	93.55
H3K27me3	Brain	Healthy	ftp://ftp.genboree.org/EpigenomeAtlas/Current-Release/study-sample-experiment/BI/Brain_Angular_Gyrus/Histone_H3K27me3/BI.Brain_Angular_Gyrus.H3K27me3.149.wig.gz	https://egg2.wustl.edu/roadmap/data/byFileType/peaks/consolidated/broadPeak/E067-H3K27me3.broadPeak.gz	127639	202279	80.49
H3K36me3	Brain	Healthy	ftp://ftp.genboree.org/EpigenomeAtlas/Current-Release/study-sample-experiment/BI/Brain_Angular_Gyrus/Histone_H3K36me3/BI.Brain_Angular_Gyrus.H3K36me3.149.wig.gz	https://egg2.wustl.edu/roadmap/data/byFileType/peaks/consolidated/broadPeak/E067-H3K36me3.broadPeak.gz	202625	237927	94.68
H3K4me1	Brain	Healthy	ftp://ftp.genboree.org/EpigenomeAtlas/Current-Release/study-sample-experiment/BI/Brain_Angular_Gyrus/Histone_H3K4me1/BI.Brain_Angular_Gyrus.H3K4me1.149.wig.gz	https://egg2.wustl.edu/roadmap/data/byFileType/peaks/consolidated/broadPeak/E067-H3K4me1.broadPeak.gz	216248	237180	94.38
H3K4me3	Brain	Healthy	ftp://ftp.genboree.org/EpigenomeAtlas/Current-Release/study-sample-experiment/BI/Brain_Angular_Gyrus/Histone_H3K4me3/BI.Brain_Angular_Gyrus.H3K4me3.149.wig.gz	https://egg2.wustl.edu/roadmap/data/byFileType/peaks/consolidated/broadPeak/E067-H3K4me3.broadPeak.gz	206544	243597	96.93
H3K9me3	Brain	Healthy	ftp://ftp.genboree.org/EpigenomeAtlas/Current-Release/study-sample-experiment/BI/Brain_Angular_Gyrus/Histone_H3K9me3/BI.Brain_Angular_Gyrus.H3K9me3.149.wig.gz
H3K27ac	Brain	Healthy	ftp://ftp.genboree.org/EpigenomeAtlas/Current-Release/study-sample-experiment/BI/Brain_Anterior_Caudate/Histone_H3K27ac/BI.Brain_Anterior_Caudate.H3K27ac.112.wig.gz	https://egg2.wustl.edu/roadmap/data/byFileType/peaks/consolidated/broadPeak/E068-H3K27ac.broadPeak.gz	209517	235103	93.55
H3K27ac	Brain	Healthy	ftp://ftp.genboree.org/EpigenomeAtlas/Current-Release/study-sample-experiment/BI/Brain_Anterior_Caudate/Histone_H3K27ac/BI.Brain_Anterior_Caudate.H3K27ac.149.wig.gz	https://egg2.wustl.edu/roadmap/data/byFileType/peaks/consolidated/broadPeak/E068-H3K27ac.broadPeak.gz	209517	235103	93.55
H3K27me3	Brain	Healthy	ftp://ftp.genboree.org/EpigenomeAtlas/Current-Release/study-sample-experiment/BI/Brain_Anterior_Caudate/Histone_H3K27me3/BI.Brain_Anterior_Caudate.H3K27me3.112.wig.gz	https://egg2.wustl.edu/roadmap/data/byFileType/peaks/consolidated/broadPeak/E068-H3K27me3.broadPeak.gz	91930	202279	80.49
H3K27me3	Brain	Healthy	ftp://ftp.genboree.org/EpigenomeAtlas/Current-Release/study-sample-experiment/BI/Brain_Anterior_Caudate/Histone_H3K27me3/BI.Brain_Anterior_Caudate.H3K27me3.149.wig.gz	https://egg2.wustl.edu/roadmap/data/byFileType/peaks/consolidated/broadPeak/E068-H3K27me3.broadPeak.gz	91930	202279	80.49
H3K36me3	Brain	Healthy	ftp://ftp.genboree.org/EpigenomeAtlas/Current-Release/study-sample-experiment/BI/Brain_Anterior_Caudate/Histone_H3K36me3/BI.Brain_Anterior_Caudate.H3K36me3.112.wig.gz	https://egg2.wustl.edu/roadmap/data/byFileType/peaks/consolidated/broadPeak/E068-H3K36me3.broadPeak.gz	195017	237927	94.68
H3K36me3	Brain	Healthy	ftp://ftp.genboree.org/EpigenomeAtlas/Current-Release/study-sample-experiment/BI/Brain_Anterior_Caudate/Histone_H3K36me3/BI.Brain_Anterior_Caudate.H3K36me3.149.wig.gz	https://egg2.wustl.edu/roadmap/data/byFileType/peaks/consolidated/broadPeak/E068-H3K36me3.broadPeak.gz	195017	237927	94.68
H3K4me1	Brain	Healthy	ftp://ftp.genboree.org/EpigenomeAtlas/Current-Release/study-sample-experiment/BI/Brain_Anterior_Caudate/Histone_H3K4me1/BI.Brain_Anterior_Caudate.H3K4me1.112.wig.gz	https://egg2.wustl.edu/roadmap/data/byFileType/peaks/consolidated/broadPeak/E068-H3K4me1.broadPeak.gz	216756	237180	94.38
H3K4me1	Brain	Healthy	ftp://ftp.genboree.org/EpigenomeAtlas/Current-Release/study-sample-experiment/BI/Brain_Anterior_Caudate/Histone_H3K4me1/BI.Brain_Anterior_Caudate.H3K4me1.149.wig.gz	https://egg2.wustl.edu/roadmap/data/byFileType/peaks/consolidated/broadPeak/E068-H3K4me1.broadPeak.gz	216756	237180	94.38
H3K4me3	Brain	Healthy	ftp://ftp.genboree.org/EpigenomeAtlas/Current-Release/study-sample-experiment/BI/Brain_Anterior_Caudate/Histone_H3K4me3/BI.Brain_Anterior_Caudate.H3K4me3.112.wig.gz	https://egg2.wustl.edu/roadmap/data/byFileType/peaks/consolidated/broadPeak/E068-H3K4me3.broadPeak.gz	197886	243597	96.93
H3K4me3	Brain	Healthy	ftp://ftp.genboree.org/EpigenomeAtlas/Current-Release/study-sample-experiment/BI/Brain_Anterior_Caudate/Histone_H3K4me3/BI.Brain_Anterior_Caudate.H3K4me3.149.wig.gz	https://egg2.wustl.edu/roadmap/data/byFileType/peaks/consolidated/broadPeak/E068-H3K4me3.broadPeak.gz	197886	243597	96.93
H3K9ac	Brain	Healthy	ftp://ftp.genboree.org/EpigenomeAtlas/Current-Release/study-sample-experiment/BI/Brain_Anterior_Caudate/Histone_H3K9ac/BI.Brain_Anterior_Caudate.H3K9ac.112.wig.gz
H3K9me3	Brain	Healthy	ftp://ftp.genboree.org/EpigenomeAtlas/Current-Release/study-sample-experiment/BI/Brain_Anterior_Caudate/Histone_H3K9me3/BI.Brain_Anterior_Caudate.H3K9me3.112.wig.gz
H3K9me3	Brain	Healthy	ftp://ftp.genboree.org/EpigenomeAtlas/Current-Release/study-sample-experiment/BI/Brain_Anterior_Caudate/Histone_H3K9me3/BI.Brain_Anterior_Caudate.H3K9me3.149.wig.gz
H3K27ac	Brain	Healthy	ftp://ftp.genboree.org/EpigenomeAtlas/Current-Release/study-sample-experiment/BI/Brain_Cingulate_Gyrus/Histone_H3K27ac/BI.Brain_Cingulate_Gyrus.H3K27ac.112.wig.gz	https://egg2.wustl.edu/roadmap/data/byFileType/peaks/consolidated/broadPeak/E069-H3K27ac.broadPeak.gz	213376	235103	93.55
H3K27ac	Brain	Healthy	ftp://ftp.genboree.org/EpigenomeAtlas/Current-Release/study-sample-experiment/BI/Brain_Cingulate_Gyrus/Histone_H3K27ac/BI.Brain_Cingulate_Gyrus.H3K27ac.149.wig.gz	https://egg2.wustl.edu/roadmap/data/byFileType/peaks/consolidated/broadPeak/E069-H3K27ac.broadPeak.gz	213376	235103	93.55
H3K27me3	Brain	Healthy	ftp://ftp.genboree.org/EpigenomeAtlas/Current-Release/study-sample-experiment/BI/Brain_Cingulate_Gyrus/Histone_H3K27me3/BI.Brain_Cingulate_Gyrus.H3K27me3.149.wig.gz	https://egg2.wustl.edu/roadmap/data/byFileType/peaks/consolidated/broadPeak/E069-H3K27me3.broadPeak.gz	92878	202279	80.49
H3K36me3	Brain	Healthy	ftp://ftp.genboree.org/EpigenomeAtlas/Current-Release/study-sample-experiment/BI/Brain_Cingulate_Gyrus/Histone_H3K36me3/BI.Brain_Cingulate_Gyrus.H3K36me3.112.wig.gz	https://egg2.wustl.edu/roadmap/data/byFileType/peaks/consolidated/broadPeak/E069-H3K36me3.broadPeak.gz	205017	237927	94.68
H3K36me3	Brain	Healthy	ftp://ftp.genboree.org/EpigenomeAtlas/Current-Release/study-sample-experiment/BI/Brain_Cingulate_Gyrus/Histone_H3K36me3/BI.Brain_Cingulate_Gyrus.H3K36me3.149.wig.gz	https://egg2.wustl.edu/roadmap/data/byFileType/peaks/consolidated/broadPeak/E069-H3K36me3.broadPeak.gz	205017	237927	94.68
H3K4me1	Brain	Healthy	ftp://ftp.genboree.org/EpigenomeAtlas/Current-Release/study-sample-experiment/BI/Brain_Cingulate_Gyrus/Histone_H3K4me1/BI.Brain_Cingulate_Gyrus.H3K4me1.112.wig.gz	https://egg2.wustl.edu/roadmap/data/byFileType/peaks/consolidated/broadPeak/E069-H3K4me1.broadPeak.gz	215019	237180	94.38
H3K4me1	Brain	Healthy	ftp://ftp.genboree.org/EpigenomeAtlas/Current-Release/study-sample-experiment/BI/Brain_Cingulate_Gyrus/Histone_H3K4me1/BI.Brain_Cingulate_Gyrus.H3K4me1.149.wig.gz	https://egg2.wustl.edu/roadmap/data/byFileType/peaks/consolidated/broadPeak/E069-H3K4me1.broadPeak.gz	215019	237180	94.38
H3K4me3	Brain	Healthy	ftp://ftp.genboree.org/EpigenomeAtlas/Current-Release/study-sample-experiment/BI/Brain_Cingulate_Gyrus/Histone_H3K4me3/BI.Brain_Cingulate_Gyrus.H3K4me3.112.wig.gz	https://egg2.wustl.edu/roadmap/data/byFileType/peaks/consolidated/broadPeak/E069-H3K4me3.broadPeak.gz	204061	243597	96.93
H3K4me3	Brain	Healthy	ftp://ftp.genboree.org/EpigenomeAtlas/Current-Release/study-sample-experiment/BI/Brain_Cingulate_Gyrus/Histone_H3K4me3/BI.Brain_Cingulate_Gyrus.H3K4me3.149.wig.gz	https://egg2.wustl.edu/roadmap/data/byFileType/peaks/consolidated/broadPeak/E069-H3K4me3.broadPeak.gz	204061	243597	96.93
H3K9ac	Brain	Healthy	ftp://ftp.genboree.org/EpigenomeAtlas/Current-Release/study-sample-experiment/BI/Brain_Cingulate_Gyrus/Histone_H3K9ac/BI.Brain_Cingulate_Gyrus.H3K9ac.112.wig.gz
H3K9me3	Brain	Healthy	ftp://ftp.genboree.org/EpigenomeAtlas/Current-Release/study-sample-experiment/BI/Brain_Cingulate_Gyrus/Histone_H3K9me3/BI.Brain_Cingulate_Gyrus.H3K9me3.112.wig.gz
H3K9me3	Brain	Healthy	ftp://ftp.genboree.org/EpigenomeAtlas/Current-Release/study-sample-experiment/BI/Brain_Cingulate_Gyrus/Histone_H3K9me3/BI.Brain_Cingulate_Gyrus.H3K9me3.149.wig.gz
H3K27me3	Brain	Healthy	ftp://ftp.genboree.org/EpigenomeAtlas/Current-Release/study-sample-experiment/UCSF-UBC/Brain_Germinal_Matrix/Histone_H3K27me3/UCSF-UBC.Brain_Germinal_Matrix.H3K27me3.HuFGM02.wig.gz	https://egg2.wustl.edu/roadmap/data/byFileType/peaks/consolidated/broadPeak/E070-H3K27me3.broadPeak.gz	171992	202279	80.49
H3K36me3	Brain	Healthy	ftp://ftp.genboree.org/EpigenomeAtlas/Current-Release/study-sample-experiment/UCSF-UBC/Brain_Germinal_Matrix/Histone_H3K36me3/UCSF-UBC.Brain_Germinal_Matrix.H3K36me3.HuFGM02.wig.gz	https://egg2.wustl.edu/roadmap/data/byFileType/peaks/consolidated/broadPeak/E070-H3K36me3.broadPeak.gz	142026	237927	94.68
H3K4me1	Brain	Healthy	ftp://ftp.genboree.org/EpigenomeAtlas/Current-Release/study-sample-experiment/UCSF-UBC/Brain_Germinal_Matrix/Histone_H3K4me1/UCSF-UBC.Brain_Germinal_Matrix.H3K4me1.HuFGM02.wig.gz	https://egg2.wustl.edu/roadmap/data/byFileType/peaks/consolidated/broadPeak/E070-H3K4me1.broadPeak.gz	186789	237180	94.38
H3K4me3	Brain	Healthy	ftp://ftp.genboree.org/EpigenomeAtlas/Current-Release/study-sample-experiment/UCSF-UBC/Brain_Germinal_Matrix/Histone_H3K4me3/UCSF-UBC.Brain_Germinal_Matrix.H3K4me3.HuFGM02.wig.gz	https://egg2.wustl.edu/roadmap/data/byFileType/peaks/consolidated/broadPeak/E070-H3K4me3.broadPeak.gz	147386	243597	96.93
H3K9me3	Brain	Healthy	ftp://ftp.genboree.org/EpigenomeAtlas/Current-Release/study-sample-experiment/UCSF-UBC/Brain_Germinal_Matrix/Histone_H3K9me3/UCSF-UBC.Brain_Germinal_Matrix.H3K9me3.HuFGM02.wig.gz
H3K27ac	Brain	Healthy	ftp://ftp.genboree.org/EpigenomeAtlas/Current-Release/study-sample-experiment/BI/Brain_Hippocampus_Middle/Histone_H3K27ac/BI.Brain_Hippocampus_Middle.H3K27ac.112.wig.gz	https://egg2.wustl.edu/roadmap/data/byFileType/peaks/consolidated/broadPeak/E071-H3K27ac.broadPeak.gz	193411	235103	93.55
H3K27ac	Brain	Healthy	ftp://ftp.genboree.org/EpigenomeAtlas/Current-Release/study-sample-experiment/BI/Brain_Hippocampus_Middle/Histone_H3K27ac/BI.Brain_Hippocampus_Middle.H3K27ac.149.wig.gz	https://egg2.wustl.edu/roadmap/data/byFileType/peaks/consolidated/broadPeak/E071-H3K27ac.broadPeak.gz	193411	235103	93.55
H3K27ac	Brain	Healthy	ftp://ftp.genboree.org/EpigenomeAtlas/Current-Release/study-sample-experiment/BI/Brain_Hippocampus_Middle/Histone_H3K27ac/BI.Brain_Hippocampus_Middle.H3K27ac.150.wig.gz	https://egg2.wustl.edu/roadmap/data/byFileType/peaks/consolidated/broadPeak/E071-H3K27ac.broadPeak.gz	193411	235103	93.55
H3K27me3	Brain	Healthy	ftp://ftp.genboree.org/EpigenomeAtlas/Current-Release/study-sample-experiment/BI/Brain_Hippocampus_Middle/Histone_H3K27me3/BI.Brain_Hippocampus_Middle.H3K27me3.112.wig.gz	https://egg2.wustl.edu/roadmap/data/byFileType/peaks/consolidated/broadPeak/E071-H3K27me3.broadPeak.gz	128552	202279	80.49
H3K27me3	Brain	Healthy	ftp://ftp.genboree.org/EpigenomeAtlas/Current-Release/study-sample-experiment/BI/Brain_Hippocampus_Middle/Histone_H3K27me3/BI.Brain_Hippocampus_Middle.H3K27me3.149.wig.gz	https://egg2.wustl.edu/roadmap/data/byFileType/peaks/consolidated/broadPeak/E071-H3K27me3.broadPeak.gz	128552	202279	80.49
H3K27me3	Brain	Healthy	ftp://ftp.genboree.org/EpigenomeAtlas/Current-Release/study-sample-experiment/BI/Brain_Hippocampus_Middle/Histone_H3K27me3/BI.Brain_Hippocampus_Middle.H3K27me3.150.wig.gz	https://egg2.wustl.edu/roadmap/data/byFileType/peaks/consolidated/broadPeak/E071-H3K27me3.broadPeak.gz	128552	202279	80.49
H3K36me3	Brain	Healthy	ftp://ftp.genboree.org/EpigenomeAtlas/Current-Release/study-sample-experiment/BI/Brain_Hippocampus_Middle/Histone_H3K36me3/BI.Brain_Hippocampus_Middle.H3K36me3.112.wig.gz	https://egg2.wustl.edu/roadmap/data/byFileType/peaks/consolidated/broadPeak/E071-H3K36me3.broadPeak.gz	181929	237927	94.68
H3K36me3	Brain	Healthy	ftp://ftp.genboree.org/EpigenomeAtlas/Current-Release/study-sample-experiment/BI/Brain_Hippocampus_Middle/Histone_H3K36me3/BI.Brain_Hippocampus_Middle.H3K36me3.149.wig.gz	https://egg2.wustl.edu/roadmap/data/byFileType/peaks/consolidated/broadPeak/E071-H3K36me3.broadPeak.gz	181929	237927	94.68
H3K36me3	Brain	Healthy	ftp://ftp.genboree.org/EpigenomeAtlas/Current-Release/study-sample-experiment/BI/Brain_Hippocampus_Middle/Histone_H3K36me3/BI.Brain_Hippocampus_Middle.H3K36me3.150.wig.gz	https://egg2.wustl.edu/roadmap/data/byFileType/peaks/consolidated/broadPeak/E071-H3K36me3.broadPeak.gz	181929	237927	94.68
H3K4me1	Brain	Healthy	ftp://ftp.genboree.org/EpigenomeAtlas/Current-Release/study-sample-experiment/BI/Brain_Hippocampus_Middle/Histone_H3K4me1/BI.Brain_Hippocampus_Middle.H3K4me1.112.wig.gz	https://egg2.wustl.edu/roadmap/data/byFileType/peaks/consolidated/broadPeak/E071-H3K4me1.broadPeak.gz	205505	237180	94.38
H3K4me1	Brain	Healthy	ftp://ftp.genboree.org/EpigenomeAtlas/Current-Release/study-sample-experiment/BI/Brain_Hippocampus_Middle/Histone_H3K4me1/BI.Brain_Hippocampus_Middle.H3K4me1.149.wig.gz	https://egg2.wustl.edu/roadmap/data/byFileType/peaks/consolidated/broadPeak/E071-H3K4me1.broadPeak.gz	205505	237180	94.38
H3K4me1	Brain	Healthy	ftp://ftp.genboree.org/EpigenomeAtlas/Current-Release/study-sample-experiment/BI/Brain_Hippocampus_Middle/Histone_H3K4me1/BI.Brain_Hippocampus_Middle.H3K4me1.150.wig.gz	https://egg2.wustl.edu/roadmap/data/byFileType/peaks/consolidated/broadPeak/E071-H3K4me1.broadPeak.gz	205505	237180	94.38
H3K4me3	Brain	Healthy	ftp://ftp.genboree.org/EpigenomeAtlas/Current-Release/study-sample-experiment/BI/Brain_Hippocampus_Middle/Histone_H3K4me3/BI.Brain_Hippocampus_Middle.H3K4me3.112.wig.gz	https://egg2.wustl.edu/roadmap/data/byFileType/peaks/consolidated/broadPeak/E071-H3K4me3.broadPeak.gz	174760	243597	96.93
H3K4me3	Brain	Healthy	ftp://ftp.genboree.org/EpigenomeAtlas/Current-Release/study-sample-experiment/BI/Brain_Hippocampus_Middle/Histone_H3K4me3/BI.Brain_Hippocampus_Middle.H3K4me3.149.wig.gz	https://egg2.wustl.edu/roadmap/data/byFileType/peaks/consolidated/broadPeak/E071-H3K4me3.broadPeak.gz	174760	243597	96.93
H3K4me3	Brain	Healthy	ftp://ftp.genboree.org/EpigenomeAtlas/Current-Release/study-sample-experiment/BI/Brain_Hippocampus_Middle/Histone_H3K4me3/BI.Brain_Hippocampus_Middle.H3K4me3.150.wig.gz	https://egg2.wustl.edu/roadmap/data/byFileType/peaks/consolidated/broadPeak/E071-H3K4me3.broadPeak.gz	174760	243597	96.93
H3K9ac	Brain	Healthy	ftp://ftp.genboree.org/EpigenomeAtlas/Current-Release/study-sample-experiment/BI/Brain_Hippocampus_Middle/Histone_H3K9ac/BI.Brain_Hippocampus_Middle.H3K9ac.112.wig.gz
H3K9me3	Brain	Healthy	ftp://ftp.genboree.org/EpigenomeAtlas/Current-Release/study-sample-experiment/BI/Brain_Hippocampus_Middle/Histone_H3K9me3/BI.Brain_Hippocampus_Middle.H3K9me3.112.wig.gz
H3K9me3	Brain	Healthy	ftp://ftp.genboree.org/EpigenomeAtlas/Current-Release/study-sample-experiment/BI/Brain_Hippocampus_Middle/Histone_H3K9me3/BI.Brain_Hippocampus_Middle.H3K9me3.149.wig.gz
H3K9me3	Brain	Healthy	ftp://ftp.genboree.org/EpigenomeAtlas/Current-Release/study-sample-experiment/BI/Brain_Hippocampus_Middle/Histone_H3K9me3/BI.Brain_Hippocampus_Middle.H3K9me3.150.wig.gz
H3K27ac	Brain	Healthy	ftp://ftp.genboree.org/EpigenomeAtlas/Current-Release/study-sample-experiment/BI/Brain_Inferior_Temporal_Lobe/Histone_H3K27ac/BI.Brain_Inferior_Temporal_Lobe.H3K27ac.112.wig.gz	https://egg2.wustl.edu/roadmap/data/byFileType/peaks/consolidated/broadPeak/E072-H3K27ac.broadPeak.gz	201616	235103	93.55
H3K27ac	Brain	Healthy	ftp://ftp.genboree.org/EpigenomeAtlas/Current-Release/study-sample-experiment/BI/Brain_Inferior_Temporal_Lobe/Histone_H3K27ac/BI.Brain_Inferior_Temporal_Lobe.H3K27ac.149.wig.gz	https://egg2.wustl.edu/roadmap/data/byFileType/peaks/consolidated/broadPeak/E072-H3K27ac.broadPeak.gz	201616	235103	93.55
H3K27me3	Brain	Healthy	ftp://ftp.genboree.org/EpigenomeAtlas/Current-Release/study-sample-experiment/BI/Brain_Inferior_Temporal_Lobe/Histone_H3K27me3/BI.Brain_Inferior_Temporal_Lobe.H3K27me3.112.wig.gz	https://egg2.wustl.edu/roadmap/data/byFileType/peaks/consolidated/broadPeak/E072-H3K27me3.broadPeak.gz	144677	202279	80.49
H3K27me3	Brain	Healthy	ftp://ftp.genboree.org/EpigenomeAtlas/Current-Release/study-sample-experiment/BI/Brain_Inferior_Temporal_Lobe/Histone_H3K27me3/BI.Brain_Inferior_Temporal_Lobe.H3K27me3.149.wig.gz	https://egg2.wustl.edu/roadmap/data/byFileType/peaks/consolidated/broadPeak/E072-H3K27me3.broadPeak.gz	144677	202279	80.49
H3K36me3	Brain	Healthy	ftp://ftp.genboree.org/EpigenomeAtlas/Current-Release/study-sample-experiment/BI/Brain_Inferior_Temporal_Lobe/Histone_H3K36me3/BI.Brain_Inferior_Temporal_Lobe.H3K36me3.112.wig.gz	https://egg2.wustl.edu/roadmap/data/byFileType/peaks/consolidated/broadPeak/E072-H3K36me3.broadPeak.gz	198209	237927	94.68
H3K36me3	Brain	Healthy	ftp://ftp.genboree.org/EpigenomeAtlas/Current-Release/study-sample-experiment/BI/Brain_Inferior_Temporal_Lobe/Histone_H3K36me3/BI.Brain_Inferior_Temporal_Lobe.H3K36me3.149.wig.gz	https://egg2.wustl.edu/roadmap/data/byFileType/peaks/consolidated/broadPeak/E072-H3K36me3.broadPeak.gz	198209	237927	94.68
H3K4me1	Brain	Healthy	ftp://ftp.genboree.org/EpigenomeAtlas/Current-Release/study-sample-experiment/BI/Brain_Inferior_Temporal_Lobe/Histone_H3K4me1/BI.Brain_Inferior_Temporal_Lobe.H3K4me1.112.wig.gz	https://egg2.wustl.edu/roadmap/data/byFileType/peaks/consolidated/broadPeak/E072-H3K4me1.broadPeak.gz	190439	237180	94.38
H3K4me1	Brain	Healthy	ftp://ftp.genboree.org/EpigenomeAtlas/Current-Release/study-sample-experiment/BI/Brain_Inferior_Temporal_Lobe/Histone_H3K4me1/BI.Brain_Inferior_Temporal_Lobe.H3K4me1.149.wig.gz	https://egg2.wustl.edu/roadmap/data/byFileType/peaks/consolidated/broadPeak/E072-H3K4me1.broadPeak.gz	190439	237180	94.38
H3K4me3	Brain	Healthy	ftp://ftp.genboree.org/EpigenomeAtlas/Current-Release/study-sample-experiment/BI/Brain_Inferior_Temporal_Lobe/Histone_H3K4me3/BI.Brain_Inferior_Temporal_Lobe.H3K4me3.112.wig.gz	https://egg2.wustl.edu/roadmap/data/byFileType/peaks/consolidated/broadPeak/E072-H3K4me3.broadPeak.gz	199903	243597	96.93
H3K4me3	Brain	Healthy	ftp://ftp.genboree.org/EpigenomeAtlas/Current-Release/study-sample-experiment/BI/Brain_Inferior_Temporal_Lobe/Histone_H3K4me3/BI.Brain_Inferior_Temporal_Lobe.H3K4me3.149.wig.gz	https://egg2.wustl.edu/roadmap/data/byFileType/peaks/consolidated/broadPeak/E072-H3K4me3.broadPeak.gz	199903	243597	96.93
H3K9ac	Brain	Healthy	ftp://ftp.genboree.org/EpigenomeAtlas/Current-Release/study-sample-experiment/BI/Brain_Inferior_Temporal_Lobe/Histone_H3K9ac/BI.Brain_Inferior_Temporal_Lobe.H3K9ac.112.wig.gz
H3K9me3	Brain	Healthy	ftp://ftp.genboree.org/EpigenomeAtlas/Current-Release/study-sample-experiment/BI/Brain_Inferior_Temporal_Lobe/Histone_H3K9me3/BI.Brain_Inferior_Temporal_Lobe.H3K9me3.112.wig.gz
H3K9me3	Brain	Healthy	ftp://ftp.genboree.org/EpigenomeAtlas/Current-Release/study-sample-experiment/BI/Brain_Inferior_Temporal_Lobe/Histone_H3K9me3/BI.Brain_Inferior_Temporal_Lobe.H3K9me3.149.wig.gz
H3K27ac	Brain	Healthy	ftp://ftp.genboree.org/EpigenomeAtlas/Current-Release/study-sample-experiment/BI/Brain_Mid_Frontal_Lobe/Histone_H3K27ac/BI.Brain_Mid_Frontal_Lobe.H3K27ac.112.wig.gz
H3K27ac	Brain	Healthy	ftp://ftp.genboree.org/EpigenomeAtlas/Current-Release/study-sample-experiment/BI/Brain_Mid_Frontal_Lobe/Histone_H3K27ac/BI.Brain_Mid_Frontal_Lobe.H3K27ac.149.wig.gz
H3K27me3	Brain	Healthy	ftp://ftp.genboree.org/EpigenomeAtlas/Current-Release/study-sample-experiment/BI/Brain_Mid_Frontal_Lobe/Histone_H3K27me3/BI.Brain_Mid_Frontal_Lobe.H3K27me3.149.wig.gz
H3K36me3	Brain	Healthy	ftp://ftp.genboree.org/EpigenomeAtlas/Current-Release/study-sample-experiment/BI/Brain_Mid_Frontal_Lobe/Histone_H3K36me3/BI.Brain_Mid_Frontal_Lobe.H3K36me3.112.wig.gz
H3K36me3	Brain	Healthy	ftp://ftp.genboree.org/EpigenomeAtlas/Current-Release/study-sample-experiment/BI/Brain_Mid_Frontal_Lobe/Histone_H3K36me3/BI.Brain_Mid_Frontal_Lobe.H3K36me3.149.wig.gz
H3K4me1	Brain	Healthy	ftp://ftp.genboree.org/EpigenomeAtlas/Current-Release/study-sample-experiment/BI/Brain_Mid_Frontal_Lobe/Histone_H3K4me1/BI.Brain_Mid_Frontal_Lobe.H3K4me1.112.wig.gz
H3K4me1	Brain	Healthy	ftp://ftp.genboree.org/EpigenomeAtlas/Current-Release/study-sample-experiment/BI/Brain_Mid_Frontal_Lobe/Histone_H3K4me1/BI.Brain_Mid_Frontal_Lobe.H3K4me1.149.wig.gz
H3K4me3	Brain	Healthy	ftp://ftp.genboree.org/EpigenomeAtlas/Current-Release/study-sample-experiment/BI/Brain_Mid_Frontal_Lobe/Histone_H3K4me3/BI.Brain_Mid_Frontal_Lobe.H3K4me3.112.wig.gz
H3K4me3	Brain	Healthy	ftp://ftp.genboree.org/EpigenomeAtlas/Current-Release/study-sample-experiment/BI/Brain_Mid_Frontal_Lobe/Histone_H3K4me3/BI.Brain_Mid_Frontal_Lobe.H3K4me3.149.wig.gz
H3K9ac	Brain	Healthy	ftp://ftp.genboree.org/EpigenomeAtlas/Current-Release/study-sample-experiment/BI/Brain_Mid_Frontal_Lobe/Histone_H3K9ac/BI.Brain_Mid_Frontal_Lobe.H3K9ac.112.wig.gz
H3K9me3	Brain	Healthy	ftp://ftp.genboree.org/EpigenomeAtlas/Current-Release/study-sample-experiment/BI/Brain_Mid_Frontal_Lobe/Histone_H3K9me3/BI.Brain_Mid_Frontal_Lobe.H3K9me3.112.wig.gz
H3K9me3	Brain	Healthy	ftp://ftp.genboree.org/EpigenomeAtlas/Current-Release/study-sample-experiment/BI/Brain_Mid_Frontal_Lobe/Histone_H3K9me3/BI.Brain_Mid_Frontal_Lobe.H3K9me3.149.wig.gz
H3K27ac	Brain	Healthy	ftp://ftp.genboree.org/EpigenomeAtlas/Current-Release/study-sample-experiment/BI/Brain_Substantia_Nigra/Histone_H3K27ac/BI.Brain_Substantia_Nigra.H3K27ac.149.wig.gz	https://egg2.wustl.edu/roadmap/data/byFileType/peaks/consolidated/broadPeak/E074-H3K27ac.broadPeak.gz	207798	235103	93.55
H3K27me3	Brain	Healthy	ftp://ftp.genboree.org/EpigenomeAtlas/Current-Release/study-sample-experiment/BI/Brain_Substantia_Nigra/Histone_H3K27me3/BI.Brain_Substantia_Nigra.H3K27me3.112.wig.gz	https://egg2.wustl.edu/roadmap/data/byFileType/peaks/consolidated/broadPeak/E074-H3K27me3.broadPeak.gz	176364	202279	80.49
H3K27me3	Brain	Healthy	ftp://ftp.genboree.org/EpigenomeAtlas/Current-Release/study-sample-experiment/BI/Brain_Substantia_Nigra/Histone_H3K27me3/BI.Brain_Substantia_Nigra.H3K27me3.149.wig.gz	https://egg2.wustl.edu/roadmap/data/byFileType/peaks/consolidated/broadPeak/E074-H3K27me3.broadPeak.gz	176364	202279	80.49
H3K36me3	Brain	Healthy	ftp://ftp.genboree.org/EpigenomeAtlas/Current-Release/study-sample-experiment/BI/Brain_Substantia_Nigra/Histone_H3K36me3/BI.Brain_Substantia_Nigra.H3K36me3.112.wig.gz	https://egg2.wustl.edu/roadmap/data/byFileType/peaks/consolidated/broadPeak/E074-H3K36me3.broadPeak.gz	166644	237927	94.68
H3K36me3	Brain	Healthy	ftp://ftp.genboree.org/EpigenomeAtlas/Current-Release/study-sample-experiment/BI/Brain_Substantia_Nigra/Histone_H3K36me3/BI.Brain_Substantia_Nigra.H3K36me3.149.wig.gz	https://egg2.wustl.edu/roadmap/data/byFileType/peaks/consolidated/broadPeak/E074-H3K36me3.broadPeak.gz	166644	237927	94.68
H3K4me1	Brain	Healthy	ftp://ftp.genboree.org/EpigenomeAtlas/Current-Release/study-sample-experiment/BI/Brain_Substantia_Nigra/Histone_H3K4me1/BI.Brain_Substantia_Nigra.H3K4me1.112.wig.gz	https://egg2.wustl.edu/roadmap/data/byFileType/peaks/consolidated/broadPeak/E074-H3K4me1.broadPeak.gz	212104	237180	94.38
H3K4me1	Brain	Healthy	ftp://ftp.genboree.org/EpigenomeAtlas/Current-Release/study-sample-experiment/BI/Brain_Substantia_Nigra/Histone_H3K4me1/BI.Brain_Substantia_Nigra.H3K4me1.149.wig.gz	https://egg2.wustl.edu/roadmap/data/byFileType/peaks/consolidated/broadPeak/E074-H3K4me1.broadPeak.gz	212104	237180	94.38
H3K4me3	Brain	Healthy	ftp://ftp.genboree.org/EpigenomeAtlas/Current-Release/study-sample-experiment/BI/Brain_Substantia_Nigra/Histone_H3K4me3/BI.Brain_Substantia_Nigra.H3K4me3.112.wig.gz	https://egg2.wustl.edu/roadmap/data/byFileType/peaks/consolidated/broadPeak/E074-H3K4me3.broadPeak.gz	214157	243597	96.93
H3K4me3	Brain	Healthy	ftp://ftp.genboree.org/EpigenomeAtlas/Current-Release/study-sample-experiment/BI/Brain_Substantia_Nigra/Histone_H3K4me3/BI.Brain_Substantia_Nigra.H3K4me3.149.wig.gz	https://egg2.wustl.edu/roadmap/data/byFileType/peaks/consolidated/broadPeak/E074-H3K4me3.broadPeak.gz	214157	243597	96.93
H3K9ac	Brain	Healthy	ftp://ftp.genboree.org/EpigenomeAtlas/Current-Release/study-sample-experiment/BI/Brain_Substantia_Nigra/Histone_H3K9ac/BI.Brain_Substantia_Nigra.H3K9ac.112.wig.gz
H3K9me3	Brain	Healthy	ftp://ftp.genboree.org/EpigenomeAtlas/Current-Release/study-sample-experiment/BI/Brain_Substantia_Nigra/Histone_H3K9me3/BI.Brain_Substantia_Nigra.H3K9me3.112.wig.gz
H3K9me3	Brain	Healthy	ftp://ftp.genboree.org/EpigenomeAtlas/Current-Release/study-sample-experiment/BI/Brain_Substantia_Nigra/Histone_H3K9me3/BI.Brain_Substantia_Nigra.H3K9me3.149.wig.gz
H3K4me1	Brain	Glioma	http://www.epigenomes.ca/data/CEMT/CEMT_19/H3K4me1/A33073.H3K4me1.merge_bwa.hg19a.A33073_2_lanes_dupsFlagged.q5.F1028.PET.ucsc.bw	http://www.epigenomes.ca/data/CEMT/CEMT_19/H3K4me1/FindER.1.0.0b/A33073.H3K4me1.merge_bwa.hg19a.A33073_2_lanes_dupsFlagged.v.A33079.Input.FDR_0.05.FindER.bed.bb	120886	182200	72.5
H3K4me1	Brain	Glioma	http://www.epigenomes.ca/data/CEMT/CEMT_47/H3K4me1/A37106.CEMT_47.C62D9ANXX_5_ATAATT.q5.F1028.PET.wig.bw	http://www.epigenomes.ca/data/CEMT/CEMT_47/H3K4me1/FindER.1.0.0b/A37106.CEMT_47.C62D9ANXX_5_ATAATT.v.A37112.CEMT_47.FDR_0.05.FindER.bed.bb	124552	182200	72.5
H3K4me3	Brain	Glioma	http://www.epigenomes.ca/data/CEMT/CEMT_47/H3K4me3/A37107.CEMT_47.C62D9ANXX_4_CACCGG.q5.F1028.PET.wig.bw	http://www.epigenomes.ca/data/CEMT/CEMT_47/H3K4me3/FindER.1.0.0b/A37107.CEMT_47.C62D9ANXX_4_CACCGG.v.A37112.CEMT_47.FDR_0.05.FindER.bed.bb	70028	112374	44.72
H3K4me3	Brain	Glioma	http://www.epigenomes.ca/data/CEMT/CEMT_19/H3K4me3/A33074.H3K4me3.merge_bwa.hg19a.A33074_2_lanes_dupsFlagged.q5.F1028.PET.ucsc.bw	http://www.epigenomes.ca/data/CEMT/CEMT_19/H3K4me3/FindER.1.0.0b/A33074.H3K4me3.merge_bwa.hg19a.A33074_2_lanes_dupsFlagged.v.A33079.Input.FDR_0.05.FindER.bed.bb	72273	112374	44.72
H3K9me3	Brain	Glioma	http://www.epigenomes.ca/data/CEMT/CEMT_19/H3K9me3/A33075.H3K9me3.IX2651.140815.75nt.hg19a.bwa-0.5.7.C3TC1ACXX_1_AACCCC.q5.F1028.PET.ucsc.bw	http://www.epigenomes.ca/data/CEMT/CEMT_19/H3K9me3/FindER.1.0.0b/A33075.H3K9me3.IX2651.140815.75nt.hg19a.bwa-0.5.7.C3TC1ACXX_1_AACCCC.v.A33079.Input.FDR_0.05.FindER.bed.bb	31903	54519	21.69
H3K27ac	Brain	Glioma	http://www.epigenomes.ca/data/CEMT/CEMT_19/H3K27ac/A33078.H3K27ac.merge_bwa.hg19a.A33078_2_lanes_dupsFlagged.q5.F1028.PET.ucsc.bw	http://www.epigenomes.ca/data/CEMT/CEMT_19/H3K27ac/FindER.1.0.0b/A33078.H3K27ac.merge_bwa.hg19a.A33078_2_lanes_dupsFlagged.v.A33079.Input.FDR_0.05.FindER.bed.bb	82570	145249	57.8
H3K27ac	Brain	Glioma	http://www.epigenomes.ca/data/CEMT/CEMT_81/hg19v2/H3K27ac/A72067.CEMT_81.H3K27ac.hg19a.IX5321.CB4EDANXX_3_ATCTAT.q5.F1028.PET.wig.bw	http://www.epigenomes.ca/data/CEMT/CEMT_81/hg19v2/H3K27ac/FindER.1.0.1e/A72067.CEMT_81.H3K27ac.hg19a.IX5321.CB4EDANXX_3_ATCTAT.vs.A72068.FDR_0.05.FindER.bb	100635	145249	57.8
H3K27me3	Brain	Glioma	http://www.epigenomes.ca/data/CEMT/CEMT_76/hg19v2/H3K27me3/A71320.CEMT_76.H3K27me3.hg19a.IX5273.CB4DUANXX_6_ATACGG.q5.F1028.PET.wig.bw	http://www.epigenomes.ca/data/CEMT/CEMT_76/hg19v2/H3K27me3/FindER.1.0.1e/A71320.CEMT_76.H3K27me3.hg19a.IX5273.CB4DUANXX_6_ATACGG.vs.A71323.FDR_0.05.FindER.bb	37624	89883	35.77
H3K4me1	Brain	Glioma	http://www.epigenomes.ca/data/CEMT/CEMT_21/H3K4me1/A33467.H3K4me1.merge_bwa.hg19a.A33467_2_lanes_dupsFlagged.q5.F1028.PET.ucsc.bw	http://www.epigenomes.ca/data/CEMT/CEMT_21/H3K4me1/FindER.1.0.0b/A33467.H3K4me1.merge_bwa.hg19a.A33467_2_lanes_dupsFlagged.v.A33473.Input.FDR_0.05.FindER.bed.bb	130956	182200	72.5
H3K4me3	Brain	Glioma	http://www.epigenomes.ca/data/CEMT/CEMT_81/hg19v2/H3K4me3/A72063.CEMT_81.H3K4me3.hg19a.IX5321.CB4EDANXX_3_AGGCCG.q5.F1028.PET.wig.bw	http://www.epigenomes.ca/data/CEMT/CEMT_81/hg19v2/H3K4me3/FindER.1.0.1e/A72063.CEMT_81.H3K4me3.hg19a.IX5321.CB4EDANXX_3_AGGCCG.vs.A72068.FDR_0.05.FindER.bb	93042	112374	44.72
H3K36me3	Brain	Glioma	http://www.epigenomes.ca/data/CEMT/CEMT_74/hg19v2/H3K36me3/A70983.CEMT_74.H3K36me3.hg19a.IX5271.CB4DUANXX_4_AAACAT.q5.F1028.PET.wig.bw	http://www.epigenomes.ca/data/CEMT/CEMT_74/hg19v2/H3K36me3/FindER.1.0.1e/A70983.CEMT_74.H3K36me3.hg19a.IX5271.CB4DUANXX_4_AAACAT.vs.A70985.FDR_0.05.FindER.bb	74414	153390	61.04
H3K27me3	Brain	Glioma	http://www.epigenomes.ca/data/CEMT/CEMT_74/hg19v2/H3K27me3/A70982.CEMT_74.H3K27me3.hg19a.IX5270.CB4DUANXX_3_CTTGTA.q5.F1028.PET.wig.bw	http://www.epigenomes.ca/data/CEMT/CEMT_74/hg19v2/H3K27me3/FindER.1.0.1e/A70982.CEMT_74.H3K27me3.hg19a.IX5270.CB4DUANXX_3_CTTGTA.vs.A70985.FDR_0.05.FindER.bb	51758	89883	35.77
H3K9me3	Brain	Glioma	http://www.epigenomes.ca/data/CEMT/CEMT_74/hg19v2/H3K9me3/A70981.CEMT_74.H3K9me3.hg19a.IX5270.CB4DUANXX_3_GGCTAC.q5.F1028.PET.wig.bw	http://www.epigenomes.ca/data/CEMT/CEMT_74/hg19v2/H3K9me3/FindER.1.0.1e/A70981.CEMT_74.H3K9me3.hg19a.IX5270.CB4DUANXX_3_GGCTAC.vs.A70985.FDR_0.05.FindER.bb	32668	54519	21.69
H3K4me3	Brain	Glioma	http://www.epigenomes.ca/data/CEMT/CEMT_74/hg19v2/H3K4me3/A70980.CEMT_74.H3K4me3.hg19a.IX5269.CB4DUANXX_2_TAGCTT.q5.F1028.PET.wig.bw	http://www.epigenomes.ca/data/CEMT/CEMT_74/hg19v2/H3K4me3/FindER.1.0.1e/A70980.CEMT_74.H3K4me3.hg19a.IX5269.CB4DUANXX_2_TAGCTT.vs.A70985.FDR_0.05.FindER.bb	105835	112374	44.72
H3K9me3	Brain	Glioma	http://www.epigenomes.ca/data/CEMT/CEMT_21/H3K9me3/A33469.H3K9me3.IX2651.140815.75nt.hg19a.bwa-0.5.7.C3TC1ACXX_1_TAATCG.q5.F1028.PET.ucsc.bw	http://www.epigenomes.ca/data/CEMT/CEMT_21/H3K9me3/FindER.1.0.0b/A33469.H3K9me3.IX2651.140815.75nt.hg19a.bwa-0.5.7.C3TC1ACXX_1_TAATCG.v.A33473.Input.FDR_0.05.FindER.bed.bb	32914	54519	21.69
H3K4me3	Brain	Glioma	http://www.epigenomes.ca/data/CEMT/CEMT_21/H3K4me3/A33468.H3K4me3.merge_bwa.hg19a.A33468_2_lanes_dupsFlagged.q5.F1028.PET.ucsc.bw	http://www.epigenomes.ca/data/CEMT/CEMT_21/H3K4me3/FindER.1.0.0b/A33468.3_lanes_dupsFlagged.v.A33473.Input.FDR_0.05.FindER.bed.bb	68290	112374	44.72
H3K27ac	Brain	Glioma	http://www.epigenomes.ca/data/CEMT/CEMT_74/hg19v2/H3K27ac/A70984.CEMT_74.H3K27ac.hg19a.IX5269.CB4DUANXX_2_AAAGCA.q5.F1028.PET.wig.bw	http://www.epigenomes.ca/data/CEMT/CEMT_74/hg19v2/H3K27ac/FindER.1.0.1e/A70984.CEMT_74.H3K27ac.hg19a.IX5269.CB4DUANXX_2_AAAGCA.vs.A70985.FDR_0.05.FindER.bb	123315	145249	57.8
H3K36me3	Brain	Glioma	http://www.epigenomes.ca/data/CEMT/CEMT_73/hg19v2/H3K36me3/A70976.CEMT_73.H3K36me3.hg19a.A70976_2_lanes_dupsFlagged.q5.F1028.PET.wig.bw	http://www.epigenomes.ca/data/CEMT/CEMT_73/hg19v2/H3K36me3/FindER.1.0.1e/A70976.CEMT_73.H3K36me3.hg19a.A70976_2_lanes_dupsFlagged.vs.A70978.FDR_0.05.FindER.bb	64732	153390	61.04
H3K27ac	Brain	Glioma	http://www.epigenomes.ca/data/CEMT/CEMT_79/hg19v2/H3K27ac/A72053.CEMT_79.H3K27ac.hg19a.IX5321.CB4EDANXX_3_AAAGCA.q5.F1028.PET.wig.bw	http://www.epigenomes.ca/data/CEMT/CEMT_79/hg19v2/H3K27ac/FindER.1.0.1e/A72053.CEMT_79.H3K27ac.hg19a.IX5321.CB4EDANXX_3_AAAGCA.vs.A72054.FDR_0.05.FindER.bb	103415	145249	57.8
H3K36me3	Brain	Glioma	http://www.epigenomes.ca/data/CEMT/CEMT_79/hg19v2/H3K36me3/A72052.CEMT_79.H3K36me3.hg19a.IX5324.CB4EDANXX_6_AAACAT.q5.F1028.PET.wig.bw	http://www.epigenomes.ca/data/CEMT/CEMT_79/hg19v2/H3K36me3/FindER.1.0.1e/A72052.CEMT_79.H3K36me3.hg19a.IX5324.CB4EDANXX_6_AAACAT.vs.A72054.FDR_0.05.FindER.bb	77826	153390	61.04
H3K27me3	Brain	Glioma	http://www.epigenomes.ca/data/CEMT/CEMT_79/hg19v2/H3K27me3/A72051.CEMT_79.H3K27me3.hg19a.IX5324.CB4EDANXX_6_CTTGTA.q5.F1028.PET.wig.bw	http://www.epigenomes.ca/data/CEMT/CEMT_79/hg19v2/H3K27me3/FindER.1.0.1e/A72051.CEMT_79.H3K27me3.hg19a.IX5324.CB4EDANXX_6_CTTGTA.vs.A72054.FDR_0.05.FindER.bb	42603	89883	35.77
H3K9me3	Brain	Glioma	http://www.epigenomes.ca/data/CEMT/CEMT_79/hg19v2/H3K9me3/A72050.CEMT_79.H3K9me3.hg19a.IX5324.CB4EDANXX_6_GGCTAC.q5.F1028.PET.wig.bw	http://www.epigenomes.ca/data/CEMT/CEMT_79/hg19v2/H3K9me3/FindER.1.0.1e/A72050.CEMT_79.H3K9me3.hg19a.IX5324.CB4EDANXX_6_GGCTAC.vs.A72054.FDR_0.05.FindER.bb	24063	54519	21.69
H3K27ac	Brain	Glioma	http://www.epigenomes.ca/data/CEMT/CEMT_73/hg19v2/H3K27ac/A70977.CEMT_73.H3K27ac.hg19a.IX5269.CB4DUANXX_2_GCCAAT.q5.F1028.PET.wig.bw	http://www.epigenomes.ca/data/CEMT/CEMT_73/hg19v2/H3K27ac/FindER.1.0.1e/A70977.CEMT_73.H3K27ac.hg19a.IX5269.CB4DUANXX_2_GCCAAT.vs.A70978.FDR_0.05.FindER.bb	118933	145249	57.8
H3K4me1	Brain	Glioma	http://www.epigenomes.ca/data/CEMT/CEMT_81/hg19v2/H3K4me1/A72062.CEMT_81.H3K4me1.hg19a.IX5325.CB4EDANXX_7_AGCGCT.q5.F1028.PET.wig.bw	http://www.epigenomes.ca/data/CEMT/CEMT_81/hg19v2/H3K4me1/FindER.1.0.1e/A72062.CEMT_81.H3K4me1.hg19a.IX5325.CB4EDANXX_7_AGCGCT.vs.A72068.FDR_0.05.FindER.bb	107749	182200	72.5
H3K27me3	Brain	Glioma	http://www.epigenomes.ca/data/CEMT/CEMT_47/H3K27me3/A37109.CEMT_47.C62D9ANXX_7_CTCAGA.q5.F1028.PET.wig.bw	http://www.epigenomes.ca/data/CEMT/CEMT_47/H3K27me3/FindER.1.0.0b/A37109.CEMT_47.C62D9ANXX_7_CTCAGA.v.A37112.CEMT_47.FDR_0.05.FindER.bed.bb	58935	89883	35.77
H3K9me3	Brain	Glioma	http://www.epigenomes.ca/data/CEMT/CEMT_81/hg19v2/H3K9me3/A72064.CEMT_81.H3K9me3.hg19a.IX5325.CB4EDANXX_7_ATAATT.q5.F1028.PET.wig.bw	http://www.epigenomes.ca/data/CEMT/CEMT_81/hg19v2/H3K9me3/FindER.1.0.1e/A72064.CEMT_81.H3K9me3.hg19a.IX5325.CB4EDANXX_7_ATAATT.vs.A72068.FDR_0.05.FindER.bb	24818	54519	21.69
H3K36me3	Brain	Glioma	http://www.epigenomes.ca/data/CEMT/CEMT_76/hg19v2/H3K36me3/A71321.CEMT_76.H3K36me3.hg19a.IX5273.CB4DUANXX_6_ATCCTA.q5.F1028.PET.wig.bw	http://www.epigenomes.ca/data/CEMT/CEMT_76/hg19v2/H3K36me3/FindER.1.0.1e/A71321.CEMT_76.H3K36me3.hg19a.IX5273.CB4DUANXX_6_ATCCTA.vs.A71323.FDR_0.05.FindER.bb	57624	153390	61.04
H3K4me3	Brain	Glioma	http://www.epigenomes.ca/data/CEMT/CEMT_75/hg19v2/H3K4me3/A71311.CEMT_75.H3K4me3.hg19a.A71311_2_lanes_dupsFlagged.q5.F1028.PET.wig.bw	http://www.epigenomes.ca/data/CEMT/CEMT_75/hg19v2/H3K4me3/FindER.1.0.1e/A71311.CEMT_75.H3K4me3.hg19a.A71311_2_lanes_dupsFlagged.vs.A71316.FDR_0.05.FindER.bb	84717	112374	44.72
H3K4me1	Brain	Glioma	http://www.epigenomes.ca/data/CEMT/CEMT_75/hg19v2/H3K4me1/A71310.CEMT_75.H3K4me1.hg19a.IX5271.CB4DUANXX_4_ACCCAG.q5.F1028.PET.wig.bw	http://www.epigenomes.ca/data/CEMT/CEMT_75/hg19v2/H3K4me1/FindER.1.0.1e/A71310.CEMT_75.H3K4me1.hg19a.IX5271.CB4DUANXX_4_ACCCAG.vs.A71316.FDR_0.05.FindER.bb	102972	182200	72.5
H3K27me3	Brain	Glioma	http://www.epigenomes.ca/data/CEMT/CEMT_75/hg19v2/H3K27me3/A71313.CEMT_75.H3K27me3.hg19a.IX5272.CB4DUANXX_5_ACTCTC.q5.F1028.PET.wig.bw	http://www.epigenomes.ca/data/CEMT/CEMT_75/hg19v2/H3K27me3/FindER.1.0.1e/A71313.CEMT_75.H3K27me3.hg19a.IX5272.CB4DUANXX_5_ACTCTC.vs.A71316.FDR_0.05.FindER.bb	48980	89883	35.77
H3K9me3	Brain	Glioma	http://www.epigenomes.ca/data/CEMT/CEMT_75/hg19v2/H3K9me3/A71312.CEMT_75.H3K9me3.hg19a.A71312_2_lanes_dupsFlagged.q5.F1028.PET.wig.bw	http://www.epigenomes.ca/data/CEMT/CEMT_75/hg19v2/H3K9me3/FindER.1.0.1e/A71312.CEMT_75.H3K9me3.hg19a.A71312_2_lanes_dupsFlagged.vs.A71316.FDR_0.05.FindER.bb	25923	54519	21.69
H3K27ac	Brain	Glioma	http://www.epigenomes.ca/data/CEMT/CEMT_75/hg19v2/H3K27ac/A71315.CEMT_75.H3K27ac.hg19a.IX5269.CB4DUANXX_2_AGAAGA.q5.F1028.PET.wig.bw	http://www.epigenomes.ca/data/CEMT/CEMT_75/hg19v2/H3K27ac/FindER.1.0.1e/A71315.CEMT_75.H3K27ac.hg19a.IX5269.CB4DUANXX_2_AGAAGA.vs.A71316.FDR_0.05.FindER.bb	98988	145249	57.8
H3K36me3	Brain	Glioma	http://www.epigenomes.ca/data/CEMT/CEMT_75/hg19v2/H3K36me3/A71314.CEMT_75.H3K36me3.hg19a.IX5272.CB4DUANXX_5_ACTGAT.q5.F1028.PET.wig.bw	http://www.epigenomes.ca/data/CEMT/CEMT_75/hg19v2/H3K36me3/FindER.1.0.1e/A71314.CEMT_75.H3K36me3.hg19a.IX5272.CB4DUANXX_5_ACTGAT.vs.A71316.FDR_0.05.FindER.bb	87894	153390	61.04
H3K4me1	Brain	Glioma	http://www.epigenomes.ca/data/CEMT/CEMT_76/hg19v2/H3K4me1/A71317.CEMT_76.H3K4me1.hg19a.IX5272.CB4DUANXX_5_AGCGCT.q5.F1028.PET.wig.bw	http://www.epigenomes.ca/data/CEMT/CEMT_76/hg19v2/H3K4me1/FindER.1.0.1e/A71317.CEMT_76.H3K4me1.hg19a.IX5272.CB4DUANXX_5_AGCGCT.vs.A71323.FDR_0.05.FindER.bb	126916	182200	72.5
H3K9me3	Brain	Glioma	http://www.epigenomes.ca/data/CEMT/CEMT_76/hg19v2/H3K9me3/A71319.CEMT_76.H3K9me3.hg19a.IX5273.CB4DUANXX_6_ATAATT.q5.F1028.PET.wig.bw	http://www.epigenomes.ca/data/CEMT/CEMT_76/hg19v2/H3K9me3/FindER.1.0.1e/A71319.CEMT_76.H3K9me3.hg19a.IX5273.CB4DUANXX_6_ATAATT.vs.A71323.FDR_0.05.FindER.bb	25969	54519	21.69
H3K4me3	Brain	Glioma	http://www.epigenomes.ca/data/CEMT/CEMT_76/hg19v2/H3K4me3/A71318.CEMT_76.H3K4me3.hg19a.A71318_2_lanes_dupsFlagged.q5.F1028.PET.wig.bw	http://www.epigenomes.ca/data/CEMT/CEMT_76/hg19v2/H3K4me3/FindER.1.0.1e/A71318.CEMT_76.H3K4me3.hg19a.A71318_2_lanes_dupsFlagged.vs.A71323.FDR_0.05.FindER.bb	89371	112374	44.72
H3K9me3	Brain	Glioma	http://www.epigenomes.ca/data/CEMT/CEMT_47/H3K9me3/A37108.CEMT_47.C62D9ANXX_6_CCCATG.q5.F1028.PET.wig.bw	http://www.epigenomes.ca/data/CEMT/CEMT_47/H3K9me3/FindER.1.0.0b/A37108.CEMT_47.C62D9ANXX_6_CCCATG.v.A37112.CEMT_47.FDR_0.05.FindER.bed.bb	35548	54519	21.69
H3K4me3	Brain	Glioma	http://www.epigenomes.ca/data/CEMT/CEMT_73/hg19v2/H3K4me3/A70973.CEMT_73.H3K4me3.hg19a.A70973_2_lanes_dupsFlagged.q5.F1028.PET.wig.bw	http://www.epigenomes.ca/data/CEMT/CEMT_73/hg19v2/H3K4me3/FindER.1.0.1e/A70973.CEMT_73.H3K4me3.hg19a.A70973_2_lanes_dupsFlagged.vs.A70978.FDR_0.05.FindER.bb	92994	112374	44.72
H3K36me3	Brain	Glioma	http://www.epigenomes.ca/data/CEMT/CEMT_47/H3K36me3/A37111.CEMT_47.C62D9ANXX_4_TATAAT.q5.F1028.PET.wig.bw	http://www.epigenomes.ca/data/CEMT/CEMT_47/H3K36me3/FindER.1.0.0b/A37111.CEMT_47.C62D9ANXX_4_TATAAT.v.A37112.CEMT_47.FDR_0.05.FindER.bed.bb	93786	153390	61.04
H3K27ac	Brain	Glioma	http://www.epigenomes.ca/data/CEMT/CEMT_47/H3K27ac/A37110.CEMT_47.C62EAANXX_6_GCACTT.q5.F1028.PET.wig.bw	http://www.epigenomes.ca/data/CEMT/CEMT_47/H3K27ac/FindER.1.0.0b/A37110.CEMT_47.C62EAANXX_6_GCACTT.v.A37112.CEMT_47.FDR_0.05.FindER.bed.bb	109870	145249	57.8
H3K36me3	Brain	Glioma	http://www.epigenomes.ca/data/CEMT/CEMT_81/hg19v2/H3K36me3/A72066.CEMT_81.H3K36me3.hg19a.IX5325.CB4EDANXX_7_ATCCTA.q5.F1028.PET.wig.bw	http://www.epigenomes.ca/data/CEMT/CEMT_81/hg19v2/H3K36me3/FindER.1.0.1e/A72066.CEMT_81.H3K36me3.hg19a.IX5325.CB4EDANXX_7_ATCCTA.vs.A72068.FDR_0.05.FindER.bb	87573	153390	61.04
H3K27me3	Brain	Glioma	http://www.epigenomes.ca/data/CEMT/CEMT_19/H3K27me3/A33076.H3K27me3.IX2650.140810.75nt.hg19a.bwa-0.5.7.C3THCACXX_4_ACCCAG.q5.F1028.PET.ucsc.bw	http://www.epigenomes.ca/data/CEMT/CEMT_19/H3K27me3/FindER.1.0.0b/A33076.H3K27me3.IX2650.140810.75nt.hg19a.bwa-0.5.7.C3THCACXX_4_ACCCAG.v.A33079.Input.FDR_0.05.FindER.bed.bb	46896	89883	35.77
H3K4me1	Brain	Glioma	http://www.epigenomes.ca/data/CEMT/CEMT_74/hg19v2/H3K4me1/A70979.CEMT_74.H3K4me1.hg19a.IX5270.CB4DUANXX_3_GATCAG.q5.F1028.PET.wig.bw	http://www.epigenomes.ca/data/CEMT/CEMT_74/hg19v2/H3K4me1/FindER.1.0.1e/A70979.CEMT_74.H3K4me1.hg19a.IX5270.CB4DUANXX_3_GATCAG.vs.A70985.FDR_0.05.FindER.bb	157698	182200	72.5
H3K27me3	Brain	Glioma	http://www.epigenomes.ca/data/CEMT/CEMT_81/hg19v2/H3K27me3/A72065.CEMT_81.H3K27me3.hg19a.IX5325.CB4EDANXX_7_ATACGG.q5.F1028.PET.wig.bw	http://www.epigenomes.ca/data/CEMT/CEMT_81/hg19v2/H3K27me3/FindER.1.0.1e/A72065.CEMT_81.H3K27me3.hg19a.IX5325.CB4EDANXX_7_ATACGG.vs.A72068.FDR_0.05.FindER.bb	33997	89883	35.77
H3K27ac	Brain	Glioma	http://www.epigenomes.ca/data/CEMT/CEMT_23/H3K27ac/A33486.H3K27ac.merge_bwa.hg19a.A33486_2_lanes_dupsFlagged.q5.F1028.PET.ucsc.bw	http://www.epigenomes.ca/data/CEMT/CEMT_23/H3K27ac/FindER.1.0.0b/A33486.H3K27ac.merge_bwa.hg19a.A33486_2_lanes_dupsFlagged.v.A33487.Input.FDR_0.05.FindER.bed.bb	87439	145249	57.8
H3K9me3	Brain	Glioma	http://www.epigenomes.ca/data/CEMT/CEMT_22/H3K9me3/A33476.H3K9me3.IX2651.140815.75nt.hg19a.bwa-0.5.7.C3TC1ACXX_1_AGGCCG.q5.F1028.PET.ucsc.bw	http://www.epigenomes.ca/data/CEMT/CEMT_22/H3K9me3/FindER.1.0.0b/A33476.2_lanes_dupsFlagged.v.A33480.2_lanes_dupsFlagged.FDR_0.05.FindER.bed.bb	35081	54519	21.69
H3K27me3	Brain	Glioma	http://www.epigenomes.ca/data/CEMT/CEMT_22/H3K27me3/A33477.H3K27me3.IX2650.140810.75nt.hg19a.bwa-0.5.7.C3THCACXX_4_CAACTA.q5.F1028.PET.ucsc.bw	http://www.epigenomes.ca/data/CEMT/CEMT_22/H3K27me3/FindER.1.0.0b/A33477.H3K27me3.IX2650.140810.75nt.hg19a.bwa-0.5.7.C3THCACXX_4_CAACTA.v.A33480.2_lanes_dupsFlagged.FDR_0.05.FindER.bed.bb	50442	89883	35.77
H3K4me1	Brain	Glioma	http://www.epigenomes.ca/data/CEMT/CEMT_22/H3K4me1/A33474.H3K4me1.merge_bwa.hg19a.A33474_2_lanes_dupsFlagged.q5.F1028.PET.ucsc.bw	http://www.epigenomes.ca/data/CEMT/CEMT_22/H3K4me1/FindER.1.0.0b/A33474.H3K4me1.merge_bwa.hg19a.A33474_2_lanes_dupsFlagged.v.A33480.2_lanes_dupsFlagged.FDR_0.05.FindER.bed.bb	119297	182200	72.5
H3K4me3	Brain	Glioma	http://www.epigenomes.ca/data/CEMT/CEMT_22/H3K4me3/A33475.H3K4me3.merge_bwa.hg19a.A33475_2_lanes_dupsFlagged.q5.F1028.PET.ucsc.bw	http://www.epigenomes.ca/data/CEMT/CEMT_22/H3K4me3/FindER.1.0.0b/A33475.3_lanes_dupsFlagged.v.A33480.2_lanes_dupsFlagged.FDR_0.05.FindER.bed.bb	69152	112374	44.72
H3K27ac	Brain	Glioma	http://www.epigenomes.ca/data/CEMT/CEMT_21/H3K27ac/A33472.H3K27ac.merge_bwa.hg19a.A33472_2_lanes_dupsFlagged.q5.F1028.PET.ucsc.bw	http://www.epigenomes.ca/data/CEMT/CEMT_21/H3K27ac/FindER.1.0.0b/A33472.H3K27ac.merge_bwa.hg19a.A33472_2_lanes_dupsFlagged.v.A33473.Input.FDR_0.05.FindER.bed.bb	92729	145249	57.8
H3K27me3	Brain	Glioma	http://www.epigenomes.ca/data/CEMT/CEMT_21/H3K27me3/A33470.H3K27me3.IX2650.140810.75nt.hg19a.bwa-0.5.7.C3THCACXX_4_TGAATG.q5.F1028.PET.ucsc.bw	http://www.epigenomes.ca/data/CEMT/CEMT_21/H3K27me3/FindER.1.0.0b/A33470.H3K27me3.IX2650.140810.75nt.hg19a.bwa-0.5.7.C3THCACXX_4_TGAATG.v.A33473.Input.FDR_0.05.FindER.bed.bb	48257	89883	35.77
H3K36me3	Brain	Glioma	http://www.epigenomes.ca/data/CEMT/CEMT_21/H3K36me3/A33471.H3K36me3.IX2652.140816.75nt.hg19a.bwa-0.5.7.C3TC1ACXX_2_AGTTCC.q5.F1028.PET.ucsc.bw	http://www.epigenomes.ca/data/CEMT/CEMT_21/H3K36me3/FindER.1.0.0b/A33471.H3K36me3.IX2652.140816.75nt.hg19a.bwa-0.5.7.C3TC1ACXX_2_AGTTCC.v.A33473.Input.FDR_0.05.FindER.bed.bb	113492	153390	61.04
H3K4me1	Brain	Glioma	http://www.epigenomes.ca/data/CEMT/CEMT_23/H3K4me1/A33481.H3K4me1.merge_bwa.hg19a.A33481_2_lanes_dupsFlagged.q5.F1028.PET.ucsc.bw	http://www.epigenomes.ca/data/CEMT/CEMT_23/H3K4me1/FindER.1.0.0b/A33481.3_lanes_dupsFlagged.v.A33487.Input.FDR_0.05.FindER.bed.bb	113088	182200	72.5
H3K36me3	Brain	Glioma	http://www.epigenomes.ca/data/CEMT/CEMT_22/H3K36me3/A33478.H3K36me3.IX2652.140816.75nt.hg19a.bwa-0.5.7.C3TC1ACXX_2_CCACGC.q5.F1028.PET.ucsc.bw	http://www.epigenomes.ca/data/CEMT/CEMT_22/H3K36me3/FindER.1.0.0b/A33478.H3K36me3.IX2652.140816.75nt.hg19a.bwa-0.5.7.C3TC1ACXX_2_CCACGC.v.A33480.2_lanes_dupsFlagged.FDR_0.05.FindER.bed.bb	121533	153390	61.04
H3K27ac	Brain	Glioma	http://www.epigenomes.ca/data/CEMT/CEMT_22/H3K27ac/A33479.H3K27ac.merge_bwa.hg19a.A33479_2_lanes_dupsFlagged.q5.F1028.PET.ucsc.bw	http://www.epigenomes.ca/data/CEMT/CEMT_22/H3K27ac/FindER.1.0.0b/A33479.H3K27ac.merge_bwa.hg19a.A33479_2_lanes_dupsFlagged.v.A33480.2_lanes_dupsFlagged.FDR_0.05.FindER.bed.bb	89602	145249	57.8
H3K36me3	Brain	Glioma	http://www.epigenomes.ca/data/CEMT/CEMT_23/H3K36me3/A33485.H3K36me3.IX2652.140816.75nt.hg19a.bwa-0.5.7.C3TC1ACXX_2_GGCTAC.q5.F1028.PET.ucsc.bw	http://www.epigenomes.ca/data/CEMT/CEMT_23/H3K36me3/FindER.1.0.0b/A33485.H3K36me3.IX2652.140816.75nt.hg19a.bwa-0.5.7.C3TC1ACXX_2_GGCTAC.v.A33487.Input.FDR_0.05.FindER.bed.bb	115468	153390	61.04
H3K36me3	Brain	Glioma	http://www.epigenomes.ca/data/CEMT/CEMT_19/H3K36me3/A33077.H3K36me3.IX2652.140816.75nt.hg19a.bwa-0.5.7.C3TC1ACXX_2_AGCGCT.q5.F1028.PET.ucsc.bw	http://www.epigenomes.ca/data/CEMT/CEMT_19/H3K36me3/FindER.1.0.0b/A33077.H3K36me3.IX2652.140816.75nt.hg19a.bwa-0.5.7.C3TC1ACXX_2_AGCGCT.v.A33079.Input.FDR_0.05.FindER.bed.bb	120873	153390	61.04
H3K4me3	Brain	Glioma	http://www.epigenomes.ca/data/CEMT/CEMT_23/H3K4me3/A33482.H3K4me3.merge_bwa.hg19a.A33482_2_lanes_dupsFlagged.q5.F1028.PET.ucsc.bw	http://www.epigenomes.ca/data/CEMT/CEMT_23/H3K4me3/FindER.1.0.0b/A33482.3_lanes_dupsFlagged.v.A33487.Input.FDR_0.05.FindER.bed.bb	75084	112374	44.72
H3K9me3	Brain	Glioma	http://www.epigenomes.ca/data/CEMT/CEMT_78/hg19v2/H3K9me3/A72043.CEMT_78.H3K9me3.hg19a.IX5322.CB4EDANXX_4_TTAGGC.q5.F1028.PET.wig.bw	http://www.epigenomes.ca/data/CEMT/CEMT_78/hg19v2/H3K9me3/FindER.1.0.1e/A72043.CEMT_78.H3K9me3.hg19a.IX5322.CB4EDANXX_4_TTAGGC.vs.A72047.FDR_0.05.FindER.bb	28525	54519	21.69
H3K4me1	Brain	Glioma	http://www.epigenomes.ca/data/CEMT/CEMT_79/hg19v2/H3K4me1/A72048.CEMT_79.H3K4me1.hg19a.IX5323.CB4EDANXX_5_GATCAG.q5.F1028.PET.wig.bw	http://www.epigenomes.ca/data/CEMT/CEMT_79/hg19v2/H3K4me1/FindER.1.0.1e/A72048.CEMT_79.H3K4me1.hg19a.IX5323.CB4EDANXX_5_GATCAG.vs.A72054.FDR_0.05.FindER.bb	91637	182200	72.5
H3K4me3	Brain	Glioma	http://www.epigenomes.ca/data/CEMT/CEMT_79/hg19v2/H3K4me3/A72049.CEMT_79.H3K4me3.hg19a.IX5321.CB4EDANXX_3_TAGCTT.q5.F1028.PET.wig.bw	http://www.epigenomes.ca/data/CEMT/CEMT_79/hg19v2/H3K4me3/FindER.1.0.1e/A72049.CEMT_79.H3K4me3.hg19a.IX5321.CB4EDANXX_3_TAGCTT.vs.A72054.FDR_0.05.FindER.bb	88097	112374	44.72
H3K9me3	Brain	Glioma	http://www.epigenomes.ca/data/CEMT/CEMT_73/hg19v2/H3K9me3/A70974.CEMT_73.H3K9me3.hg19a.IX5268.CB4DUANXX_1_TTAGGC.q5.F1028.PET.wig.bw	http://www.epigenomes.ca/data/CEMT/CEMT_73/hg19v2/H3K9me3/FindER.1.0.1e/A70974.CEMT_73.H3K9me3.hg19a.IX5268.CB4DUANXX_1_TTAGGC.vs.A70978.FDR_0.05.FindER.bb	23567	54519	21.69
H3K27me3	Brain	Glioma	http://www.epigenomes.ca/data/CEMT/CEMT_73/hg19v2/H3K27me3/A70975.CEMT_73.H3K27me3.hg19a.IX5268.CB4DUANXX_1_TGACCA.q5.F1028.PET.wig.bw	http://www.epigenomes.ca/data/CEMT/CEMT_73/hg19v2/H3K27me3/FindER.1.0.1e/A70975.CEMT_73.H3K27me3.hg19a.IX5268.CB4DUANXX_1_TGACCA.vs.A70978.FDR_0.05.FindER.bb	32743	89883	35.77
H3K4me1	Brain	Glioma	http://www.epigenomes.ca/data/CEMT/CEMT_73/hg19v2/H3K4me1/A70972.CEMT_73.H3K4me1.hg19a.IX5268.CB4DUANXX_1_ATCACG.q5.F1028.PET.wig.bw	http://www.epigenomes.ca/data/CEMT/CEMT_73/hg19v2/H3K4me1/FindER.1.0.1e/A70972.CEMT_73.H3K4me1.hg19a.IX5268.CB4DUANXX_1_ATCACG.vs.A70978.FDR_0.05.FindER.bb	128282	182200	72.5
H3K27ac	Brain	Glioma	http://www.epigenomes.ca/data/CEMT/CEMT_76/hg19v2/H3K27ac/A71322.CEMT_76.H3K27ac.hg19a.IX5269.CB4DUANXX_2_ATCTAT.q5.F1028.PET.wig.bw	http://www.epigenomes.ca/data/CEMT/CEMT_76/hg19v2/H3K27ac/FindER.1.0.1e/A71322.CEMT_76.H3K27ac.hg19a.IX5269.CB4DUANXX_2_ATCTAT.vs.A71323.FDR_0.05.FindER.bb	108968	145249	57.8
H3K9me3	Brain	Glioma	http://www.epigenomes.ca/data/CEMT/CEMT_23/H3K9me3/A33483.H3K9me3.IX2651.140815.75nt.hg19a.bwa-0.5.7.C3TC1ACXX_1_ATGTCA.q5.F1028.PET.ucsc.bw	http://www.epigenomes.ca/data/CEMT/CEMT_23/H3K9me3/FindER.1.0.0b/A33483.H3K9me3.IX2651.140815.75nt.hg19a.bwa-0.5.7.C3TC1ACXX_1_ATGTCA.v.A33487.Input.FDR_0.05.FindER.bed.bb	32544	54519	21.69
H3K4me1	Brain	Glioma	http://www.epigenomes.ca/data/CEMT/CEMT_78/hg19v2/H3K4me1/A72041.CEMT_78.H3K4me1.hg19a.IX5322.CB4EDANXX_4_ATCACG.q5.F1028.PET.wig.bw	http://www.epigenomes.ca/data/CEMT/CEMT_78/hg19v2/H3K4me1/FindER.1.0.1e/A72041.CEMT_78.H3K4me1.hg19a.IX5322.CB4EDANXX_4_ATCACG.vs.A72047.FDR_0.05.FindER.bb	146103	182200	72.5
H3K4me3	Brain	Glioma	http://www.epigenomes.ca/data/CEMT/CEMT_78/hg19v2/H3K4me3/A72042.CEMT_78.H3K4me3.hg19a.IX5321.CB4EDANXX_3_CGATGT.q5.F1028.PET.wig.bw	http://www.epigenomes.ca/data/CEMT/CEMT_78/hg19v2/H3K4me3/FindER.1.0.1e/A72042.CEMT_78.H3K4me3.hg19a.IX5321.CB4EDANXX_3_CGATGT.vs.A72047.FDR_0.05.FindER.bb	102689	112374	44.72
H3K27me3	Brain	Glioma	http://www.epigenomes.ca/data/CEMT/CEMT_78/hg19v2/H3K27me3/A72044.CEMT_78.H3K27me3.hg19a.IX5323.CB4EDANXX_5_TGACCA.q5.F1028.PET.wig.bw	http://www.epigenomes.ca/data/CEMT/CEMT_78/hg19v2/H3K27me3/FindER.1.0.1e/A72044.CEMT_78.H3K27me3.hg19a.IX5323.CB4EDANXX_5_TGACCA.vs.A72047.FDR_0.05.FindER.bb	46737	89883	35.77
H3K36me3	Brain	Glioma	http://www.epigenomes.ca/data/CEMT/CEMT_78/hg19v2/H3K36me3/A72045.CEMT_78.H3K36me3.hg19a.IX5323.CB4EDANXX_5_ACAGTG.q5.F1028.PET.wig.bw	http://www.epigenomes.ca/data/CEMT/CEMT_78/hg19v2/H3K36me3/FindER.1.0.1e/A72045.CEMT_78.H3K36me3.hg19a.IX5323.CB4EDANXX_5_ACAGTG.vs.A72047.FDR_0.05.FindER.bb	103537	153390	61.04
H3K27ac	Brain	Glioma	http://www.epigenomes.ca/data/CEMT/CEMT_78/hg19v2/H3K27ac/A72046.CEMT_78.H3K27ac.hg19a.IX5321.CB4EDANXX_3_GCCAAT.q5.F1028.PET.wig.bw	http://www.epigenomes.ca/data/CEMT/CEMT_78/hg19v2/H3K27ac/FindER.1.0.1e/A72046.CEMT_78.H3K27ac.hg19a.IX5321.CB4EDANXX_3_GCCAAT.vs.A72047.FDR_0.05.FindER.bb	123869	145249	57.8
H3K27me3	Brain	Glioma	http://www.epigenomes.ca/data/CEMT/CEMT_23/H3K27me3/A33484.H3K27me3.IX2650.140810.75nt.hg19a.bwa-0.5.7.C3THCACXX_4_TTAGGC.q5.F1028.PET.ucsc.bw	http://www.epigenomes.ca/data/CEMT/CEMT_23/H3K27me3/FindER.1.0.0b/A33484.H3K27me3.IX2650.140810.75nt.hg19a.bwa-0.5.7.C3THCACXX_4_TTAGGC.v.A33487.Input.FDR_0.05.FindER.bed.bb	53603	89883	35.77
H3K4me3	Plasma Cells	Multiple Myeloma	http://ftp.ebi.ac.uk/pub/databases/blueprint/data/homo_sapiens/GRCh38/bone_marrow/15548/Multiple_Myeloma/ChIP-Seq/NCMLS/S00XDKH1.ERX712764.H3K4me3.bwa.GRCh38.20150529.bw	http://ftp.ebi.ac.uk/pub/databases/blueprint/data/homo_sapiens/GRCh38/bone_marrow/15548/Multiple_Myeloma/ChIP-Seq/NCMLS/S00XDKH1.ERX712764.H3K4me3.bwa.GRCh38.20150527.bb	50789	56132	22.34
H3K27ac	Plasma Cells	Multiple Myeloma	http://ftp.ebi.ac.uk/pub/databases/blueprint/data/homo_sapiens/GRCh38/bone_marrow/15548/Multiple_Myeloma/ChIP-Seq/NCMLS/S00XDKH1.ERX712765.H3K27ac.bwa.GRCh38.20150529.bw	http://ftp.ebi.ac.uk/pub/databases/blueprint/data/homo_sapiens/GRCh38/bone_marrow/15548/Multiple_Myeloma/ChIP-Seq/NCMLS/S00XDKH1.ERX712765.H3K27ac.bwa.GRCh38.20150527.bb	69685	67823	26.99
H3K4me1	Plasma Cells	Multiple Myeloma	http://ftp.ebi.ac.uk/pub/databases/blueprint/data/homo_sapiens/GRCh38/bone_marrow/15548/Multiple_Myeloma/ChIP-Seq/NCMLS/S00XDKH1.ERX712766.H3K4me1.bwa.GRCh38.20150529.bw	http://ftp.ebi.ac.uk/pub/databases/blueprint/data/homo_sapiens/GRCh38/bone_marrow/15548/Multiple_Myeloma/ChIP-Seq/NCMLS/S00XDKH1.ERX712766.H3K4me1.bwa.GRCh38.broad.20150527.bb	119097	117511	46.76
H3K36me3	Plasma Cells	Multiple Myeloma	http://ftp.ebi.ac.uk/pub/databases/blueprint/data/homo_sapiens/GRCh38/bone_marrow/15548/Multiple_Myeloma/ChIP-Seq/NCMLS/S00XDKH1.ERX712767.H3K36me3.bwa.GRCh38.20150529.bw	http://ftp.ebi.ac.uk/pub/databases/blueprint/data/homo_sapiens/GRCh38/bone_marrow/15548/Multiple_Myeloma/ChIP-Seq/NCMLS/S00XDKH1.ERX712767.H3K36me3.bwa.GRCh38.broad.20150527.bb	83796	85854	34.16
H3K9me3	Plasma Cells	Multiple Myeloma	http://ftp.ebi.ac.uk/pub/databases/blueprint/data/homo_sapiens/GRCh38/bone_marrow/15548/Multiple_Myeloma/ChIP-Seq/NCMLS/S00XDKH1.ERX712768.H3K9me3.bwa.GRCh38.20150529.bw	http://ftp.ebi.ac.uk/pub/databases/blueprint/data/homo_sapiens/GRCh38/bone_marrow/15548/Multiple_Myeloma/ChIP-Seq/NCMLS/S00XDKH1.ERX712768.H3K9me3.bwa.GRCh38.broad.20150527.bb	56810	46700	18.58
H3K27me3	Plasma Cells	Multiple Myeloma	http://ftp.ebi.ac.uk/pub/databases/blueprint/data/homo_sapiens/GRCh38/bone_marrow/15548/Multiple_Myeloma/ChIP-Seq/NCMLS/S00XDKH1.ERX712769.H3K27me3.bwa.GRCh38.20150529.bw	http://ftp.ebi.ac.uk/pub/databases/blueprint/data/homo_sapiens/GRCh38/bone_marrow/15548/Multiple_Myeloma/ChIP-Seq/NCMLS/S00XDKH1.ERX712769.H3K27me3.bwa.GRCh38.broad.20150527.bb	81112	96824	38.53
H3K27me3	Plasma Cells	Multiple Myeloma	http://ftp.ebi.ac.uk/pub/databases/blueprint/data/homo_sapiens/GRCh38/bone_marrow/22965/Multiple_Myeloma/ChIP-Seq/NCMLS/S00XCMH1.ERX712712.H3K27me3.bwa.GRCh38.20150529.bw	http://ftp.ebi.ac.uk/pub/databases/blueprint/data/homo_sapiens/GRCh38/bone_marrow/22965/Multiple_Myeloma/ChIP-Seq/NCMLS/S00XCMH1.ERX712712.H3K27me3.bwa.GRCh38.broad.20150527.bb	93563	96824	38.53
H3K4me3	Plasma Cells	Multiple Myeloma	http://ftp.ebi.ac.uk/pub/databases/blueprint/data/homo_sapiens/GRCh38/bone_marrow/22965/Multiple_Myeloma/ChIP-Seq/NCMLS/S00XCMH1.ERX712716.H3K4me3.bwa.GRCh38.20150528.bw	http://ftp.ebi.ac.uk/pub/databases/blueprint/data/homo_sapiens/GRCh38/bone_marrow/22965/Multiple_Myeloma/ChIP-Seq/NCMLS/S00XCMH1.ERX712716.H3K4me3.bwa.GRCh38.20150527.bb	53097	56132	22.34
H3K36me3	Plasma Cells	Multiple Myeloma	http://ftp.ebi.ac.uk/pub/databases/blueprint/data/homo_sapiens/GRCh38/bone_marrow/22965/Multiple_Myeloma/ChIP-Seq/NCMLS/S00XCMH1.ERX712718.H3K36me3.bwa.GRCh38.20150529.bw	http://ftp.ebi.ac.uk/pub/databases/blueprint/data/homo_sapiens/GRCh38/bone_marrow/22965/Multiple_Myeloma/ChIP-Seq/NCMLS/S00XCMH1.ERX712718.H3K36me3.bwa.GRCh38.broad.20150527.bb	81725	85854	34.16
H3K4me1	Plasma Cells	Multiple Myeloma	http://ftp.ebi.ac.uk/pub/databases/blueprint/data/homo_sapiens/GRCh38/bone_marrow/22965/Multiple_Myeloma/ChIP-Seq/NCMLS/S00XCMH1.ERX712719.H3K4me1.bwa.GRCh38.20150529.bw	http://ftp.ebi.ac.uk/pub/databases/blueprint/data/homo_sapiens/GRCh38/bone_marrow/22965/Multiple_Myeloma/ChIP-Seq/NCMLS/S00XCMH1.ERX712719.H3K4me1.bwa.GRCh38.broad.20150527.bb	93131	117511	46.76
H3K27ac	Plasma Cells	Multiple Myeloma	http://ftp.ebi.ac.uk/pub/databases/blueprint/data/homo_sapiens/GRCh38/bone_marrow/22965/Multiple_Myeloma/ChIP-Seq/NCMLS/S00XCMH1.ERX712720.H3K27ac.bwa.GRCh38.20150529.bw	http://ftp.ebi.ac.uk/pub/databases/blueprint/data/homo_sapiens/GRCh38/bone_marrow/22965/Multiple_Myeloma/ChIP-Seq/NCMLS/S00XCMH1.ERX712720.H3K27ac.bwa.GRCh38.20150527.bb	63345	67823	26.99
H3K9me3	Plasma Cells	Multiple Myeloma	http://ftp.ebi.ac.uk/pub/databases/blueprint/data/homo_sapiens/GRCh38/bone_marrow/22965/Multiple_Myeloma/ChIP-Seq/NCMLS/S00XCMH1.ERX712721.H3K9me3.bwa.GRCh38.20150529.bw	http://ftp.ebi.ac.uk/pub/databases/blueprint/data/homo_sapiens/GRCh38/bone_marrow/22965/Multiple_Myeloma/ChIP-Seq/NCMLS/S00XCMH1.ERX712721.H3K9me3.bwa.GRCh38.broad.20150527.bb	33621	46700	18.58
H3K4me1	Plasma Cells	Multiple Myeloma	http://ftp.ebi.ac.uk/pub/databases/blueprint/data/homo_sapiens/GRCh38/bone_marrow/23977/Multiple_Myeloma/ChIP-Seq/NCMLS/S00XEIH1.ERX1007372.H3K4me1.bwa.GRCh38.20151029.bw	http://ftp.ebi.ac.uk/pub/databases/blueprint/data/homo_sapiens/GRCh38/bone_marrow/23977/Multiple_Myeloma/ChIP-Seq/NCMLS/S00XEIH1.ERX1007372.H3K4me1.bwa.GRCh38.broad.20151015.bb	114557	117511	46.76
H3K36me3	Plasma Cells	Multiple Myeloma	http://ftp.ebi.ac.uk/pub/databases/blueprint/data/homo_sapiens/GRCh38/bone_marrow/23977/Multiple_Myeloma/ChIP-Seq/NCMLS/S00XEIH1.ERX1007373.H3K36me3.bwa.GRCh38.20151029.bw	http://ftp.ebi.ac.uk/pub/databases/blueprint/data/homo_sapiens/GRCh38/bone_marrow/23977/Multiple_Myeloma/ChIP-Seq/NCMLS/S00XEIH1.ERX1007373.H3K36me3.bwa.GRCh38.broad.20151015.bb	81562	85854	34.16
H3K9me3	Plasma Cells	Multiple Myeloma	http://ftp.ebi.ac.uk/pub/databases/blueprint/data/homo_sapiens/GRCh38/bone_marrow/23977/Multiple_Myeloma/ChIP-Seq/NCMLS/S00XEIH1.ERX1007374.H3K9me3.bwa.GRCh38.20151029.bw	http://ftp.ebi.ac.uk/pub/databases/blueprint/data/homo_sapiens/GRCh38/bone_marrow/23977/Multiple_Myeloma/ChIP-Seq/NCMLS/S00XEIH1.ERX1007374.H3K9me3.bwa.GRCh38.broad.20151015.bb	49777	46700	18.58
H3K27me3	Plasma Cells	Multiple Myeloma	http://ftp.ebi.ac.uk/pub/databases/blueprint/data/homo_sapiens/GRCh38/bone_marrow/23977/Multiple_Myeloma/ChIP-Seq/NCMLS/S00XEIH1.ERX1007375.H3K27me3.bwa.GRCh38.20151029.bw	http://ftp.ebi.ac.uk/pub/databases/blueprint/data/homo_sapiens/GRCh38/bone_marrow/23977/Multiple_Myeloma/ChIP-Seq/NCMLS/S00XEIH1.ERX1007375.H3K27me3.bwa.GRCh38.broad.20151015.bb	78679	96824	38.53
H3K4me3	Plasma Cells	Multiple Myeloma	http://ftp.ebi.ac.uk/pub/databases/blueprint/data/homo_sapiens/GRCh38/bone_marrow/23977/Multiple_Myeloma/ChIP-Seq/NCMLS/S00XEIH1.ERX1007377.H3K4me3.bwa.GRCh38.20151029.bw	http://ftp.ebi.ac.uk/pub/databases/blueprint/data/homo_sapiens/GRCh38/bone_marrow/23977/Multiple_Myeloma/ChIP-Seq/NCMLS/S00XEIH1.ERX1007377.H3K4me3.bwa.GRCh38.20151015.bb	52462	56132	22.34
H3K27ac	Plasma Cells	Multiple Myeloma	http://ftp.ebi.ac.uk/pub/databases/blueprint/data/homo_sapiens/GRCh38/bone_marrow/23977/Multiple_Myeloma/ChIP-Seq/NCMLS/S00XEIH1.ERX1007378.H3K27ac.bwa.GRCh38.20151029.bw	http://ftp.ebi.ac.uk/pub/databases/blueprint/data/homo_sapiens/GRCh38/bone_marrow/23977/Multiple_Myeloma/ChIP-Seq/NCMLS/S00XEIH1.ERX1007378.H3K27ac.bwa.GRCh38.20151015.bb	59631	67823	26.99
H3K9me3	Plasma Cells	Multiple Myeloma	http://ftp.ebi.ac.uk/pub/databases/blueprint/data/homo_sapiens/GRCh38/bone_marrow/54168MM/Multiple_Myeloma/ChIP-Seq/NCMLS/S00XFGH1.ERX1122511.H3K9me3.bwa.GRCh38.20151029.bw	http://ftp.ebi.ac.uk/pub/databases/blueprint/data/homo_sapiens/GRCh38/bone_marrow/54168MM/Multiple_Myeloma/ChIP-Seq/NCMLS/S00XFGH1.ERX1122511.H3K9me3.bwa.GRCh38.broad.20151026.bb	29649	46700	18.58
H3K27me3	Plasma Cells	Multiple Myeloma	http://ftp.ebi.ac.uk/pub/databases/blueprint/data/homo_sapiens/GRCh38/bone_marrow/54168MM/Multiple_Myeloma/ChIP-Seq/NCMLS/S00XFGH1.ERX1122512.H3K27me3.bwa.GRCh38.20151029.bw	http://ftp.ebi.ac.uk/pub/databases/blueprint/data/homo_sapiens/GRCh38/bone_marrow/54168MM/Multiple_Myeloma/ChIP-Seq/NCMLS/S00XFGH1.ERX1122512.H3K27me3.bwa.GRCh38.broad.20151026.bb	89897	96824	38.53
H3K4me3	Plasma Cells	Multiple Myeloma	http://ftp.ebi.ac.uk/pub/databases/blueprint/data/homo_sapiens/GRCh38/bone_marrow/54168MM/Multiple_Myeloma/ChIP-Seq/NCMLS/S00XFGH1.ERX1122527.H3K4me3.bwa.GRCh38.20151029.bw	http://ftp.ebi.ac.uk/pub/databases/blueprint/data/homo_sapiens/GRCh38/bone_marrow/54168MM/Multiple_Myeloma/ChIP-Seq/NCMLS/S00XFGH1.ERX1122527.H3K4me3.bwa.GRCh38.20151026.bb	57330	56132	22.34
H3K4me1	Plasma Cells	Multiple Myeloma	http://ftp.ebi.ac.uk/pub/databases/blueprint/data/homo_sapiens/GRCh38/bone_marrow/54168MM/Multiple_Myeloma/ChIP-Seq/NCMLS/S00XFGH1.ERX1122528.H3K4me1.bwa.GRCh38.20151029.bw	http://ftp.ebi.ac.uk/pub/databases/blueprint/data/homo_sapiens/GRCh38/bone_marrow/54168MM/Multiple_Myeloma/ChIP-Seq/NCMLS/S00XFGH1.ERX1122528.H3K4me1.bwa.GRCh38.broad.20151026.bb	108650	117511	46.76
H3K27ac	Plasma Cells	Multiple Myeloma	http://ftp.ebi.ac.uk/pub/databases/blueprint/data/homo_sapiens/GRCh38/bone_marrow/54168MM/Multiple_Myeloma/ChIP-Seq/NCMLS/S00XFGH1.ERX1122529.H3K27ac.bwa.GRCh38.20151029.bw	http://ftp.ebi.ac.uk/pub/databases/blueprint/data/homo_sapiens/GRCh38/bone_marrow/54168MM/Multiple_Myeloma/ChIP-Seq/NCMLS/S00XFGH1.ERX1122529.H3K27ac.bwa.GRCh38.20151026.bb	61154	67823	26.99
H3K36me3	Plasma Cells	Multiple Myeloma	http://ftp.ebi.ac.uk/pub/databases/blueprint/data/homo_sapiens/GRCh38/bone_marrow/54168MM/Multiple_Myeloma/ChIP-Seq/NCMLS/S00XFGH1.ERX1122530.H3K36me3.bwa.GRCh38.20151029.bw	http://ftp.ebi.ac.uk/pub/databases/blueprint/data/homo_sapiens/GRCh38/bone_marrow/54168MM/Multiple_Myeloma/ChIP-Seq/NCMLS/S00XFGH1.ERX1122530.H3K36me3.bwa.GRCh38.broad.20151026.bb	80381	85854	34.16
H3K27me3	PBMCs	Chronic Lymphocytic Leukemia	http://ftp.ebi.ac.uk/pub/databases/blueprint/data/homo_sapiens/GRCh38/venous_blood/110CLL/Chronic_Lymphocytic_Leukemia/ChIP-Seq/NCMLS/S00AYXH1.ERX604488.H3K27me3.bwa.GRCh38.20150528.bw	http://ftp.ebi.ac.uk/pub/databases/blueprint/data/homo_sapiens/GRCh38/venous_blood/110CLL/Chronic_Lymphocytic_Leukemia/ChIP-Seq/NCMLS/S00AYXH1.ERX604488.H3K27me3.bwa.GRCh38.broad.20150527.bb	12708	35023	13.94
H3K4me1	PBMCs	Chronic Lymphocytic Leukemia	http://ftp.ebi.ac.uk/pub/databases/blueprint/data/homo_sapiens/GRCh38/venous_blood/110CLL/Chronic_Lymphocytic_Leukemia/ChIP-Seq/NCMLS/S00AYXH1.ERX712669.H3K4me1.bwa.GRCh38.20150528.bw	http://ftp.ebi.ac.uk/pub/databases/blueprint/data/homo_sapiens/GRCh38/venous_blood/110CLL/Chronic_Lymphocytic_Leukemia/ChIP-Seq/NCMLS/S00AYXH1.ERX712669.H3K4me1.bwa.GRCh38.broad.20150527.bb	59460	87119	34.67
H3K27ac	PBMCs	Chronic Lymphocytic Leukemia	http://ftp.ebi.ac.uk/pub/databases/blueprint/data/homo_sapiens/GRCh38/venous_blood/110CLL/Chronic_Lymphocytic_Leukemia/ChIP-Seq/NCMLS/S00AYXH1.ERX712685.H3K27ac.bwa.GRCh38.20150528.bw	http://ftp.ebi.ac.uk/pub/databases/blueprint/data/homo_sapiens/GRCh38/venous_blood/110CLL/Chronic_Lymphocytic_Leukemia/ChIP-Seq/NCMLS/S00AYXH1.ERX712685.H3K27ac.bwa.GRCh38.20150527.bb	45886	59271	23.59
H3K4me3	PBMCs	Chronic Lymphocytic Leukemia	http://ftp.ebi.ac.uk/pub/databases/blueprint/data/homo_sapiens/GRCh38/venous_blood/110CLL/Chronic_Lymphocytic_Leukemia/ChIP-Seq/NCMLS/S00AYXH1.ERX941030.H3K4me3.bwa.GRCh38.20150529.bw	http://ftp.ebi.ac.uk/pub/databases/blueprint/data/homo_sapiens/GRCh38/venous_blood/110CLL/Chronic_Lymphocytic_Leukemia/ChIP-Seq/NCMLS/S00AYXH1.ERX941030.H3K4me3.bwa.GRCh38.20150527.bb	44471	44555	17.73
H3K9me3	PBMCs	Chronic Lymphocytic Leukemia	http://ftp.ebi.ac.uk/pub/databases/blueprint/data/homo_sapiens/GRCh38/venous_blood/110CLL/Chronic_Lymphocytic_Leukemia/ChIP-Seq/NCMLS/S00AYXH1.ERX941031.H3K9me3.bwa.GRCh38.20150529.bw	http://ftp.ebi.ac.uk/pub/databases/blueprint/data/homo_sapiens/GRCh38/venous_blood/110CLL/Chronic_Lymphocytic_Leukemia/ChIP-Seq/NCMLS/S00AYXH1.ERX941031.H3K9me3.bwa.GRCh38.broad.20150527.bb	9275	33894	13.49
H3K36me3	PBMCs	Chronic Lymphocytic Leukemia	http://ftp.ebi.ac.uk/pub/databases/blueprint/data/homo_sapiens/GRCh38/venous_blood/110CLL/Chronic_Lymphocytic_Leukemia/ChIP-Seq/NCMLS/S00AYXH1.ERX941064.H3K36me3.bwa.GRCh38.20150529.bw	http://ftp.ebi.ac.uk/pub/databases/blueprint/data/homo_sapiens/GRCh38/venous_blood/110CLL/Chronic_Lymphocytic_Leukemia/ChIP-Seq/NCMLS/S00AYXH1.ERX941064.H3K36me3.bwa.GRCh38.broad.20150527.bb	73522	80137	31.89
H3K4me1	PBMCs	Chronic Lymphocytic Leukemia	http://ftp.ebi.ac.uk/pub/databases/blueprint/data/homo_sapiens/GRCh38/venous_blood/1228CLL/Chronic_Lymphocytic_Leukemia/ChIP-Seq/NCMLS/S01FG4H1.ERX1122569.H3K4me1.bwa.GRCh38.20151029.bw	http://ftp.ebi.ac.uk/pub/databases/blueprint/data/homo_sapiens/GRCh38/venous_blood/1228CLL/Chronic_Lymphocytic_Leukemia/ChIP-Seq/NCMLS/S01FG4H1.ERX1122569.H3K4me1.bwa.GRCh38.broad.20151026.bb	98352	87119	34.67
H3K36me3	PBMCs	Chronic Lymphocytic Leukemia	http://ftp.ebi.ac.uk/pub/databases/blueprint/data/homo_sapiens/GRCh38/venous_blood/1228CLL/Chronic_Lymphocytic_Leukemia/ChIP-Seq/NCMLS/S01FG4H1.ERX1122570.H3K36me3.bwa.GRCh38.20151029.bw	http://ftp.ebi.ac.uk/pub/databases/blueprint/data/homo_sapiens/GRCh38/venous_blood/1228CLL/Chronic_Lymphocytic_Leukemia/ChIP-Seq/NCMLS/S01FG4H1.ERX1122570.H3K36me3.bwa.GRCh38.broad.20151026.bb	83342	80137	31.89
H3K4me3	PBMCs	Chronic Lymphocytic Leukemia	http://ftp.ebi.ac.uk/pub/databases/blueprint/data/homo_sapiens/GRCh38/venous_blood/1228CLL/Chronic_Lymphocytic_Leukemia/ChIP-Seq/NCMLS/S01FG4H1.ERX1122612.H3K4me3.bwa.GRCh38.20151029.bw	http://ftp.ebi.ac.uk/pub/databases/blueprint/data/homo_sapiens/GRCh38/venous_blood/1228CLL/Chronic_Lymphocytic_Leukemia/ChIP-Seq/NCMLS/S01FG4H1.ERX1122612.H3K4me3.bwa.GRCh38.20151026.bb	48608	44555	17.73
H3K27ac	PBMCs	Chronic Lymphocytic Leukemia	http://ftp.ebi.ac.uk/pub/databases/blueprint/data/homo_sapiens/GRCh38/venous_blood/1228CLL/Chronic_Lymphocytic_Leukemia/ChIP-Seq/NCMLS/S01FG4H1.ERX1122613.H3K27ac.bwa.GRCh38.20151029.bw	http://ftp.ebi.ac.uk/pub/databases/blueprint/data/homo_sapiens/GRCh38/venous_blood/1228CLL/Chronic_Lymphocytic_Leukemia/ChIP-Seq/NCMLS/S01FG4H1.ERX1122613.H3K27ac.bwa.GRCh38.20151026.bb	72291	59271	23.59
H3K9me3	PBMCs	Chronic Lymphocytic Leukemia	http://ftp.ebi.ac.uk/pub/databases/blueprint/data/homo_sapiens/GRCh38/venous_blood/1228CLL/Chronic_Lymphocytic_Leukemia/ChIP-Seq/NCMLS/S01FG4H1.ERX1122614.H3K9me3.bwa.GRCh38.20151029.bw	http://ftp.ebi.ac.uk/pub/databases/blueprint/data/homo_sapiens/GRCh38/venous_blood/1228CLL/Chronic_Lymphocytic_Leukemia/ChIP-Seq/NCMLS/S01FG4H1.ERX1122614.H3K9me3.bwa.GRCh38.broad.20151026.bb	52083	33894	13.49
H3K27me3	PBMCs	Chronic Lymphocytic Leukemia	http://ftp.ebi.ac.uk/pub/databases/blueprint/data/homo_sapiens/GRCh38/venous_blood/1228CLL/Chronic_Lymphocytic_Leukemia/ChIP-Seq/NCMLS/S01FG4H1.ERX1295683.H3K27me3.bwa.GRCh38.20160126.bw	http://ftp.ebi.ac.uk/pub/databases/blueprint/data/homo_sapiens/GRCh38/venous_blood/1228CLL/Chronic_Lymphocytic_Leukemia/ChIP-Seq/NCMLS/S01FG4H1.ERX1295683.H3K27me3.bwa.GRCh38.broad.20160126.bb	80348	35023	13.94
H3K4me3	PBMCs	Chronic Lymphocytic Leukemia	http://ftp.ebi.ac.uk/pub/databases/blueprint/data/homo_sapiens/GRCh38/venous_blood/1525CLL/Chronic_Lymphocytic_Leukemia/ChIP-Seq/NCMLS/S00B2JH1.ERX1104286.H3K4me3.bwa.GRCh38.20151029.bw	http://ftp.ebi.ac.uk/pub/databases/blueprint/data/homo_sapiens/GRCh38/venous_blood/1525CLL/Chronic_Lymphocytic_Leukemia/ChIP-Seq/NCMLS/S00B2JH1.ERX1104286.H3K4me3.bwa.GRCh38.20151015.bb	38198	44555	17.73
H3K36me3	PBMCs	Chronic Lymphocytic Leukemia	http://ftp.ebi.ac.uk/pub/databases/blueprint/data/homo_sapiens/GRCh38/venous_blood/1525CLL/Chronic_Lymphocytic_Leukemia/ChIP-Seq/NCMLS/S00B2JH1.ERX1104289.H3K36me3.bwa.GRCh38.20151029.bw	http://ftp.ebi.ac.uk/pub/databases/blueprint/data/homo_sapiens/GRCh38/venous_blood/1525CLL/Chronic_Lymphocytic_Leukemia/ChIP-Seq/NCMLS/S00B2JH1.ERX1104289.H3K36me3.bwa.GRCh38.broad.20151015.bb	75893	80137	31.89
H3K9me3	PBMCs	Chronic Lymphocytic Leukemia	http://ftp.ebi.ac.uk/pub/databases/blueprint/data/homo_sapiens/GRCh38/venous_blood/1525CLL/Chronic_Lymphocytic_Leukemia/ChIP-Seq/NCMLS/S00B2JH1.ERX1104290.H3K9me3.bwa.GRCh38.20151029.bw	http://ftp.ebi.ac.uk/pub/databases/blueprint/data/homo_sapiens/GRCh38/venous_blood/1525CLL/Chronic_Lymphocytic_Leukemia/ChIP-Seq/NCMLS/S00B2JH1.ERX1104290.H3K9me3.bwa.GRCh38.broad.20151015.bb	16216	33894	13.49
H3K4me1	PBMCs	Chronic Lymphocytic Leukemia	http://ftp.ebi.ac.uk/pub/databases/blueprint/data/homo_sapiens/GRCh38/venous_blood/1525CLL/Chronic_Lymphocytic_Leukemia/ChIP-Seq/NCMLS/S00B2JH1.ERX616984.H3K4me1.bwa.GRCh38.20150528.bw	http://ftp.ebi.ac.uk/pub/databases/blueprint/data/homo_sapiens/GRCh38/venous_blood/1525CLL/Chronic_Lymphocytic_Leukemia/ChIP-Seq/NCMLS/S00B2JH1.ERX616984.H3K4me1.bwa.GRCh38.broad.20150527.bb	74476	87119	34.67
H3K27me3	PBMCs	Chronic Lymphocytic Leukemia	http://ftp.ebi.ac.uk/pub/databases/blueprint/data/homo_sapiens/GRCh38/venous_blood/1525CLL/Chronic_Lymphocytic_Leukemia/ChIP-Seq/NCMLS/S00B2JH1.ERX616985.H3K27me3.bwa.GRCh38.20150528.bw	http://ftp.ebi.ac.uk/pub/databases/blueprint/data/homo_sapiens/GRCh38/venous_blood/1525CLL/Chronic_Lymphocytic_Leukemia/ChIP-Seq/NCMLS/S00B2JH1.ERX616985.H3K27me3.bwa.GRCh38.broad.20150527.bb	21061	35023	13.94
H3K27ac	PBMCs	Chronic Lymphocytic Leukemia	http://ftp.ebi.ac.uk/pub/databases/blueprint/data/homo_sapiens/GRCh38/venous_blood/1525CLL/Chronic_Lymphocytic_Leukemia/ChIP-Seq/NCMLS/S00B2JH1.ERX712684.H3K27ac.bwa.GRCh38.20150529.bw	http://ftp.ebi.ac.uk/pub/databases/blueprint/data/homo_sapiens/GRCh38/venous_blood/1525CLL/Chronic_Lymphocytic_Leukemia/ChIP-Seq/NCMLS/S00B2JH1.ERX712684.H3K27ac.bwa.GRCh38.20150527.bb	42126	59271	23.59
H3K36me3	PBMCs	Chronic Lymphocytic Leukemia	http://ftp.ebi.ac.uk/pub/databases/blueprint/data/homo_sapiens/GRCh38/venous_blood/1532CLL/Chronic_Lymphocytic_Leukemia/ChIP-Seq/NCMLS/S00GPRH1.ERX712656.H3K36me3.bwa.GRCh38.20150529.bw	http://ftp.ebi.ac.uk/pub/databases/blueprint/data/homo_sapiens/GRCh38/venous_blood/1532CLL/Chronic_Lymphocytic_Leukemia/ChIP-Seq/NCMLS/S00GPRH1.ERX712656.H3K36me3.bwa.GRCh38.broad.20150527.bb	75539	80137	31.89
H3K4me3	PBMCs	Chronic Lymphocytic Leukemia	http://ftp.ebi.ac.uk/pub/databases/blueprint/data/homo_sapiens/GRCh38/venous_blood/1532CLL/Chronic_Lymphocytic_Leukemia/ChIP-Seq/NCMLS/S00GPRH1.ERX712657.H3K4me3.bwa.GRCh38.20150529.bw	http://ftp.ebi.ac.uk/pub/databases/blueprint/data/homo_sapiens/GRCh38/venous_blood/1532CLL/Chronic_Lymphocytic_Leukemia/ChIP-Seq/NCMLS/S00GPRH1.ERX712657.H3K4me3.bwa.GRCh38.20150527.bb	33171	44555	17.73
H3K9me3	PBMCs	Chronic Lymphocytic Leukemia	http://ftp.ebi.ac.uk/pub/databases/blueprint/data/homo_sapiens/GRCh38/venous_blood/1532CLL/Chronic_Lymphocytic_Leukemia/ChIP-Seq/NCMLS/S00GPRH1.ERX712658.H3K9me3.bwa.GRCh38.20150529.bw	http://ftp.ebi.ac.uk/pub/databases/blueprint/data/homo_sapiens/GRCh38/venous_blood/1532CLL/Chronic_Lymphocytic_Leukemia/ChIP-Seq/NCMLS/S00GPRH1.ERX712658.H3K9me3.bwa.GRCh38.broad.20150527.bb	24930	33894	13.49
H3K27me3	PBMCs	Chronic Lymphocytic Leukemia	http://ftp.ebi.ac.uk/pub/databases/blueprint/data/homo_sapiens/GRCh38/venous_blood/1532CLL/Chronic_Lymphocytic_Leukemia/ChIP-Seq/NCMLS/S00GPRH1.ERX712659.H3K27me3.bwa.GRCh38.20150529.bw	http://ftp.ebi.ac.uk/pub/databases/blueprint/data/homo_sapiens/GRCh38/venous_blood/1532CLL/Chronic_Lymphocytic_Leukemia/ChIP-Seq/NCMLS/S00GPRH1.ERX712659.H3K27me3.bwa.GRCh38.broad.20150527.bb	19554	35023	13.94
H3K27ac	PBMCs	Chronic Lymphocytic Leukemia	http://ftp.ebi.ac.uk/pub/databases/blueprint/data/homo_sapiens/GRCh38/venous_blood/1532CLL/Chronic_Lymphocytic_Leukemia/ChIP-Seq/NCMLS/S00GPRH1.ERX712689.H3K27ac.bwa.GRCh38.20150528.bw	http://ftp.ebi.ac.uk/pub/databases/blueprint/data/homo_sapiens/GRCh38/venous_blood/1532CLL/Chronic_Lymphocytic_Leukemia/ChIP-Seq/NCMLS/S00GPRH1.ERX712689.H3K27ac.bwa.GRCh38.20150527.bb	58033	59271	23.59
H3K4me1	PBMCs	Chronic Lymphocytic Leukemia	http://ftp.ebi.ac.uk/pub/databases/blueprint/data/homo_sapiens/GRCh38/venous_blood/1532CLL/Chronic_Lymphocytic_Leukemia/ChIP-Seq/NCMLS/S00GPRH1.ERX940665.H3K4me1.bwa.GRCh38.20150529.bw	http://ftp.ebi.ac.uk/pub/databases/blueprint/data/homo_sapiens/GRCh38/venous_blood/1532CLL/Chronic_Lymphocytic_Leukemia/ChIP-Seq/NCMLS/S00GPRH1.ERX940665.H3K4me1.bwa.GRCh38.broad.20150527.bb	78028	87119	34.67
H3K4me3	PBMCs	Chronic Lymphocytic Leukemia	http://ftp.ebi.ac.uk/pub/databases/blueprint/data/homo_sapiens/GRCh38/venous_blood/3CLL/Chronic_Lymphocytic_Leukemia/ChIP-Seq/NCMLS/S00AXZH1.ERX1104283.H3K4me3.bwa.GRCh38.20151029.bw	http://ftp.ebi.ac.uk/pub/databases/blueprint/data/homo_sapiens/GRCh38/venous_blood/3CLL/Chronic_Lymphocytic_Leukemia/ChIP-Seq/NCMLS/S00AXZH1.ERX1104283.H3K4me3.bwa.GRCh38.20151015.bb	37244	44555	17.73
H3K36me3	PBMCs	Chronic Lymphocytic Leukemia	http://ftp.ebi.ac.uk/pub/databases/blueprint/data/homo_sapiens/GRCh38/venous_blood/3CLL/Chronic_Lymphocytic_Leukemia/ChIP-Seq/NCMLS/S00AXZH1.ERX1104285.H3K36me3.bwa.GRCh38.20151029.bw	http://ftp.ebi.ac.uk/pub/databases/blueprint/data/homo_sapiens/GRCh38/venous_blood/3CLL/Chronic_Lymphocytic_Leukemia/ChIP-Seq/NCMLS/S00AXZH1.ERX1104285.H3K36me3.bwa.GRCh38.broad.20151015.bb	52392	80137	31.89
H3K27ac	PBMCs	Chronic Lymphocytic Leukemia	http://ftp.ebi.ac.uk/pub/databases/blueprint/data/homo_sapiens/GRCh38/venous_blood/3CLL/Chronic_Lymphocytic_Leukemia/ChIP-Seq/NCMLS/S00AXZH1.ERX1104288.H3K27ac.bwa.GRCh38.20151029.bw	http://ftp.ebi.ac.uk/pub/databases/blueprint/data/homo_sapiens/GRCh38/venous_blood/3CLL/Chronic_Lymphocytic_Leukemia/ChIP-Seq/NCMLS/S00AXZH1.ERX1104288.H3K27ac.bwa.GRCh38.20151015.bb	25928	59271	23.59
H3K27me3	PBMCs	Chronic Lymphocytic Leukemia	http://ftp.ebi.ac.uk/pub/databases/blueprint/data/homo_sapiens/GRCh38/venous_blood/3CLL/Chronic_Lymphocytic_Leukemia/ChIP-Seq/NCMLS/S00AXZH1.ERX604487.H3K27me3.bwa.GRCh38.20150528.bw	http://ftp.ebi.ac.uk/pub/databases/blueprint/data/homo_sapiens/GRCh38/venous_blood/3CLL/Chronic_Lymphocytic_Leukemia/ChIP-Seq/NCMLS/S00AXZH1.ERX604487.H3K27me3.bwa.GRCh38.broad.20151015.bb	12580	35023	13.94
H3K9me3	PBMCs	Chronic Lymphocytic Leukemia	http://ftp.ebi.ac.uk/pub/databases/blueprint/data/homo_sapiens/GRCh38/venous_blood/3CLL/Chronic_Lymphocytic_Leukemia/ChIP-Seq/NCMLS/S00AXZH1.ERX712710.H3K9me3.bwa.GRCh38.20150528.bw	http://ftp.ebi.ac.uk/pub/databases/blueprint/data/homo_sapiens/GRCh38/venous_blood/3CLL/Chronic_Lymphocytic_Leukemia/ChIP-Seq/NCMLS/S00AXZH1.ERX712710.H3K9me3.bwa.GRCh38.broad.20151015.bb	30235	33894	13.49
H3K4me1	PBMCs	Chronic Lymphocytic Leukemia	http://ftp.ebi.ac.uk/pub/databases/blueprint/data/homo_sapiens/GRCh38/venous_blood/3CLL/Chronic_Lymphocytic_Leukemia/ChIP-Seq/NCMLS/S00AXZH1.ERX712752.H3K4me1.bwa.GRCh38.20150528.bw	http://ftp.ebi.ac.uk/pub/databases/blueprint/data/homo_sapiens/GRCh38/venous_blood/3CLL/Chronic_Lymphocytic_Leukemia/ChIP-Seq/NCMLS/S00AXZH1.ERX712752.H3K4me1.bwa.GRCh38.broad.20151015.bb	81589	87119	34.67
H3K4me1	PBMCs	Healthy	http://ftp.ebi.ac.uk/pub/databases/blueprint/data/homo_sapiens/GRCh38/venous_blood/B15_50/naive_B_cell/ChIP-Seq/NCMLS/S0159LH1.ERX1007461.H3K4me1.bwa.GRCh38.20151029.bw	http://ftp.ebi.ac.uk/pub/databases/blueprint/data/homo_sapiens/GRCh38/venous_blood/B15_50/naive_B_cell/ChIP-Seq/NCMLS/S0159LH1.ERX1007461.H3K4me1.bwa.GRCh38.broad.20151026.bb	87715	86588	34.46
H3K9me3	PBMCs	Healthy	http://ftp.ebi.ac.uk/pub/databases/blueprint/data/homo_sapiens/GRCh38/venous_blood/B15_50/naive_B_cell/ChIP-Seq/NCMLS/S0159LH1.ERX1007462.H3K9me3.bwa.GRCh38.20151029.bw	http://ftp.ebi.ac.uk/pub/databases/blueprint/data/homo_sapiens/GRCh38/venous_blood/B15_50/naive_B_cell/ChIP-Seq/NCMLS/S0159LH1.ERX1007462.H3K9me3.bwa.GRCh38.broad.20151026.bb	43502	39713	15.8
H3K27ac	PBMCs	Healthy	http://ftp.ebi.ac.uk/pub/databases/blueprint/data/homo_sapiens/GRCh38/venous_blood/B15_50/naive_B_cell/ChIP-Seq/NCMLS/S0159LH1.ERX1007481.H3K27ac.bwa.GRCh38.20151029.bw	http://ftp.ebi.ac.uk/pub/databases/blueprint/data/homo_sapiens/GRCh38/venous_blood/B15_50/naive_B_cell/ChIP-Seq/NCMLS/S0159LH1.ERX1007481.H3K27ac.bwa.GRCh38.20151026.bb	28001	50034	19.91
H3K36me3	PBMCs	Healthy	http://ftp.ebi.ac.uk/pub/databases/blueprint/data/homo_sapiens/GRCh38/venous_blood/B15_50/naive_B_cell/ChIP-Seq/NCMLS/S0159LH1.ERX1007482.H3K36me3.bwa.GRCh38.20151029.bw	http://ftp.ebi.ac.uk/pub/databases/blueprint/data/homo_sapiens/GRCh38/venous_blood/B15_50/naive_B_cell/ChIP-Seq/NCMLS/S0159LH1.ERX1007482.H3K36me3.bwa.GRCh38.broad.20151026.bb	83664	78191	31.11
H3K27me3	PBMCs	Healthy	http://ftp.ebi.ac.uk/pub/databases/blueprint/data/homo_sapiens/GRCh38/venous_blood/B15_50/naive_B_cell/ChIP-Seq/NCMLS/S0159LH1.ERX1007483.H3K27me3.bwa.GRCh38.20151029.bw	http://ftp.ebi.ac.uk/pub/databases/blueprint/data/homo_sapiens/GRCh38/venous_blood/B15_50/naive_B_cell/ChIP-Seq/NCMLS/S0159LH1.ERX1007483.H3K27me3.bwa.GRCh38.broad.20151026.bb	37230	35397	14.09
H3K4me3	PBMCs	Healthy	http://ftp.ebi.ac.uk/pub/databases/blueprint/data/homo_sapiens/GRCh38/venous_blood/B15_50/naive_B_cell/ChIP-Seq/NCMLS/S0159LH1.ERX1122444.H3K4me3.bwa.GRCh38.20151029.bw	http://ftp.ebi.ac.uk/pub/databases/blueprint/data/homo_sapiens/GRCh38/venous_blood/B15_50/naive_B_cell/ChIP-Seq/NCMLS/S0159LH1.ERX1122444.H3K4me3.bwa.GRCh38.20151026.bb	45726	47494	18.9
H3K27me3	PBMCs	Healthy	http://ftp.ebi.ac.uk/pub/databases/blueprint/data/homo_sapiens/GRCh38/venous_blood/NC14_42/naive_B_cell/ChIP-Seq/NCMLS/S00X9SH1.ERX712739.H3K27me3.bwa.GRCh38.20150529.bw	http://ftp.ebi.ac.uk/pub/databases/blueprint/data/homo_sapiens/GRCh38/venous_blood/NC14_42/naive_B_cell/ChIP-Seq/NCMLS/S00X9SH1.ERX712739.H3K27me3.bwa.GRCh38.broad.20150527.bb	12353	35397	14.09
H3K36me3	PBMCs	Healthy	http://ftp.ebi.ac.uk/pub/databases/blueprint/data/homo_sapiens/GRCh38/venous_blood/NC14_42/naive_B_cell/ChIP-Seq/NCMLS/S00X9SH1.ERX712740.H3K36me3.bwa.GRCh38.20150529.bw	http://ftp.ebi.ac.uk/pub/databases/blueprint/data/homo_sapiens/GRCh38/venous_blood/NC14_42/naive_B_cell/ChIP-Seq/NCMLS/S00X9SH1.ERX712740.H3K36me3.bwa.GRCh38.broad.20150527.bb	64621	78191	31.11
H3K4me1	PBMCs	Healthy	http://ftp.ebi.ac.uk/pub/databases/blueprint/data/homo_sapiens/GRCh38/venous_blood/NC14_42/naive_B_cell/ChIP-Seq/NCMLS/S00X9SH1.ERX712741.H3K4me1.bwa.GRCh38.20150529.bw	http://ftp.ebi.ac.uk/pub/databases/blueprint/data/homo_sapiens/GRCh38/venous_blood/NC14_42/naive_B_cell/ChIP-Seq/NCMLS/S00X9SH1.ERX712741.H3K4me1.bwa.GRCh38.broad.20150527.bb	83236	86588	34.46
H3K4me3	PBMCs	Healthy	http://ftp.ebi.ac.uk/pub/databases/blueprint/data/homo_sapiens/GRCh38/venous_blood/NC14_42/naive_B_cell/ChIP-Seq/NCMLS/S00X9SH1.ERX712777.H3K4me3.bwa.GRCh38.20150529.bw	http://ftp.ebi.ac.uk/pub/databases/blueprint/data/homo_sapiens/GRCh38/venous_blood/NC14_42/naive_B_cell/ChIP-Seq/NCMLS/S00X9SH1.ERX712777.H3K4me3.bwa.GRCh38.20150527.bb	45561	47494	18.9
H3K27ac	PBMCs	Healthy	http://ftp.ebi.ac.uk/pub/databases/blueprint/data/homo_sapiens/GRCh38/venous_blood/NC14_42/naive_B_cell/ChIP-Seq/NCMLS/S00X9SH1.ERX712778.H3K27ac.bwa.GRCh38.20150529.bw	http://ftp.ebi.ac.uk/pub/databases/blueprint/data/homo_sapiens/GRCh38/venous_blood/NC14_42/naive_B_cell/ChIP-Seq/NCMLS/S00X9SH1.ERX712778.H3K27ac.bwa.GRCh38.20150527.bb	39719	50034	19.91
H3K9me3	PBMCs	Healthy	http://ftp.ebi.ac.uk/pub/databases/blueprint/data/homo_sapiens/GRCh38/venous_blood/NC14_42/naive_B_cell/ChIP-Seq/NCMLS/S00X9SH1.ERX712779.H3K9me3.bwa.GRCh38.20150529.bw	http://ftp.ebi.ac.uk/pub/databases/blueprint/data/homo_sapiens/GRCh38/venous_blood/NC14_42/naive_B_cell/ChIP-Seq/NCMLS/S00X9SH1.ERX712779.H3K9me3.bwa.GRCh38.broad.20150527.bb	35214	39713	15.8
H3K4me1	PBMCs	Healthy	http://ftp.ebi.ac.uk/pub/databases/blueprint/data/homo_sapiens/GRCh38/venous_blood/NC14_47/naive_B_cell/ChIP-Seq/NCMLS/S00XAQH1.ERX1295588.H3K4me1.bwa.GRCh38.20160126.bw	http://ftp.ebi.ac.uk/pub/databases/blueprint/data/homo_sapiens/GRCh38/venous_blood/NC14_47/naive_B_cell/ChIP-Seq/NCMLS/S00XAQH1.ERX1295588.H3K4me1.bwa.GRCh38.broad.20160126.bb	76236	86588	34.46
H3K4me3	PBMCs	Healthy	http://ftp.ebi.ac.uk/pub/databases/blueprint/data/homo_sapiens/GRCh38/venous_blood/NC14_47/naive_B_cell/ChIP-Seq/NCMLS/S00XAQH1.ERX712759.H3K4me3.bwa.GRCh38.20150528.bw	http://ftp.ebi.ac.uk/pub/databases/blueprint/data/homo_sapiens/GRCh38/venous_blood/NC14_47/naive_B_cell/ChIP-Seq/NCMLS/S00XAQH1.ERX712759.H3K4me3.bwa.GRCh38.20150527.bb	48651	47494	18.9
H3K27ac	PBMCs	Healthy	http://ftp.ebi.ac.uk/pub/databases/blueprint/data/homo_sapiens/GRCh38/venous_blood/NC14_47/naive_B_cell/ChIP-Seq/NCMLS/S00XAQH1.ERX712760.H3K27ac.bwa.GRCh38.20150529.bw	http://ftp.ebi.ac.uk/pub/databases/blueprint/data/homo_sapiens/GRCh38/venous_blood/NC14_47/naive_B_cell/ChIP-Seq/NCMLS/S00XAQH1.ERX712760.H3K27ac.bwa.GRCh38.20150527.bb	58164	50034	19.91
H3K36me3	PBMCs	Healthy	http://ftp.ebi.ac.uk/pub/databases/blueprint/data/homo_sapiens/GRCh38/venous_blood/NC14_47/naive_B_cell/ChIP-Seq/NCMLS/S00XAQH1.ERX712761.H3K36me3.bwa.GRCh38.20150529.bw	http://ftp.ebi.ac.uk/pub/databases/blueprint/data/homo_sapiens/GRCh38/venous_blood/NC14_47/naive_B_cell/ChIP-Seq/NCMLS/S00XAQH1.ERX712761.H3K36me3.bwa.GRCh38.broad.20150527.bb	78422	78191	31.11
H3K9me3	PBMCs	Healthy	http://ftp.ebi.ac.uk/pub/databases/blueprint/data/homo_sapiens/GRCh38/venous_blood/NC14_47/naive_B_cell/ChIP-Seq/NCMLS/S00XAQH1.ERX712762.H3K9me3.bwa.GRCh38.20150529.bw	http://ftp.ebi.ac.uk/pub/databases/blueprint/data/homo_sapiens/GRCh38/venous_blood/NC14_47/naive_B_cell/ChIP-Seq/NCMLS/S00XAQH1.ERX712762.H3K9me3.bwa.GRCh38.broad.20150527.bb	37529	39713	15.8
H3K27me3	PBMCs	Healthy	http://ftp.ebi.ac.uk/pub/databases/blueprint/data/homo_sapiens/GRCh38/venous_blood/NC14_47/naive_B_cell/ChIP-Seq/NCMLS/S00XAQH1.ERX712763.H3K27me3.bwa.GRCh38.20150529.bw	http://ftp.ebi.ac.uk/pub/databases/blueprint/data/homo_sapiens/GRCh38/venous_blood/NC14_47/naive_B_cell/ChIP-Seq/NCMLS/S00XAQH1.ERX712763.H3K27me3.bwa.GRCh38.broad.20150527.bb	56373	35397	14.09
H3K27ac	PBMCs	Healthy	http://ftp.ebi.ac.uk/pub/databases/blueprint/data/homo_sapiens/GRCh38/venous_blood/NC14_5/naive_B_cell/ChIP-Seq/NCMLS/S00W1BH1.ERX712695.H3K27ac.bwa.GRCh38.20150528.bw	http://ftp.ebi.ac.uk/pub/databases/blueprint/data/homo_sapiens/GRCh38/venous_blood/NC14_5/naive_B_cell/ChIP-Seq/NCMLS/S00W1BH1.ERX712695.H3K27ac.bwa.GRCh38.20150527.bb	54955	50034	19.91
H3K36me3	PBMCs	Healthy	http://ftp.ebi.ac.uk/pub/databases/blueprint/data/homo_sapiens/GRCh38/venous_blood/NC14_5/naive_B_cell/ChIP-Seq/NCMLS/S00W1BH1.ERX712696.H3K36me3.bwa.GRCh38.20150529.bw	http://ftp.ebi.ac.uk/pub/databases/blueprint/data/homo_sapiens/GRCh38/venous_blood/NC14_5/naive_B_cell/ChIP-Seq/NCMLS/S00W1BH1.ERX712696.H3K36me3.bwa.GRCh38.broad.20150527.bb	70725	78191	31.11
H3K4me1	PBMCs	Healthy	http://ftp.ebi.ac.uk/pub/databases/blueprint/data/homo_sapiens/GRCh38/venous_blood/NC14_5/naive_B_cell/ChIP-Seq/NCMLS/S00W1BH1.ERX712697.H3K4me1.bwa.GRCh38.20150528.bw	http://ftp.ebi.ac.uk/pub/databases/blueprint/data/homo_sapiens/GRCh38/venous_blood/NC14_5/naive_B_cell/ChIP-Seq/NCMLS/S00W1BH1.ERX712697.H3K4me1.bwa.GRCh38.broad.20150527.bb	85794	86588	34.46
H3K9me3	PBMCs	Healthy	http://ftp.ebi.ac.uk/pub/databases/blueprint/data/homo_sapiens/GRCh38/venous_blood/NC14_5/naive_B_cell/ChIP-Seq/NCMLS/S00W1BH1.ERX712698.H3K9me3.bwa.GRCh38.20150529.bw	http://ftp.ebi.ac.uk/pub/databases/blueprint/data/homo_sapiens/GRCh38/venous_blood/NC14_5/naive_B_cell/ChIP-Seq/NCMLS/S00W1BH1.ERX712698.H3K9me3.bwa.GRCh38.broad.20150527.bb	32764	39713	15.8
H3K4me3	PBMCs	Healthy	http://ftp.ebi.ac.uk/pub/databases/blueprint/data/homo_sapiens/GRCh38/venous_blood/NC14_5/naive_B_cell/ChIP-Seq/NCMLS/S00W1BH1.ERX712717.H3K4me3.bwa.GRCh38.20150529.bw	http://ftp.ebi.ac.uk/pub/databases/blueprint/data/homo_sapiens/GRCh38/venous_blood/NC14_5/naive_B_cell/ChIP-Seq/NCMLS/S00W1BH1.ERX712717.H3K4me3.bwa.GRCh38.20150527.bb	44968	47494	18.9
H3K27me3	PBMCs	Healthy	http://ftp.ebi.ac.uk/pub/databases/blueprint/data/homo_sapiens/GRCh38/venous_blood/NC14_5/naive_B_cell/ChIP-Seq/NCMLS/S00W1BH1.ERX712775.H3K27me3.bwa.GRCh38.20150529.bw	http://ftp.ebi.ac.uk/pub/databases/blueprint/data/homo_sapiens/GRCh38/venous_blood/NC14_5/naive_B_cell/ChIP-Seq/NCMLS/S00W1BH1.ERX712775.H3K27me3.bwa.GRCh38.broad.20150527.bb	19218	35397	14.09
H3K4me3	PBMCs	Acute Lymphocytic Leukemia	http://ftp.ebi.ac.uk/pub/databases/blueprint/data/homo_sapiens/GRCh38/venous_blood/S0173P/Acute_Lymphocytic_Leukemia/ChIP-Seq/NCMLS/S0173PH1.ERX1345469.H3K4me3.bwa.GRCh38.20160309.bw	http://ftp.ebi.ac.uk/pub/databases/blueprint/data/homo_sapiens/GRCh38/venous_blood/S0173P/Acute_Lymphocytic_Leukemia/ChIP-Seq/NCMLS/S0173PH1.ERX1345469.H3K4me3.bwa.GRCh38.20160310.bb	43393	46412	18.47
H3K36me3	PBMCs	Acute Lymphocytic Leukemia	http://ftp.ebi.ac.uk/pub/databases/blueprint/data/homo_sapiens/GRCh38/venous_blood/S0173P/Acute_Lymphocytic_Leukemia/ChIP-Seq/NCMLS/S0173PH1.ERX1345483.H3K36me3.bwa.GRCh38.20160309.bw	http://ftp.ebi.ac.uk/pub/databases/blueprint/data/homo_sapiens/GRCh38/venous_blood/S0173P/Acute_Lymphocytic_Leukemia/ChIP-Seq/NCMLS/S0173PH1.ERX1345483.H3K36me3.bwa.GRCh38.broad.20160310.bb	73692	76207	30.33
H3K4me1	PBMCs	Acute Lymphocytic Leukemia	http://ftp.ebi.ac.uk/pub/databases/blueprint/data/homo_sapiens/GRCh38/venous_blood/S0173P/Acute_Lymphocytic_Leukemia/ChIP-Seq/NCMLS/S0173PH1.ERX1345484.H3K4me1.bwa.GRCh38.20160309.bw	http://ftp.ebi.ac.uk/pub/databases/blueprint/data/homo_sapiens/GRCh38/venous_blood/S0173P/Acute_Lymphocytic_Leukemia/ChIP-Seq/NCMLS/S0173PH1.ERX1345484.H3K4me1.bwa.GRCh38.broad.20160310.bb	91364	96609	38.44
H3K4me3	PBMCs	Acute Lymphocytic Leukemia	http://ftp.ebi.ac.uk/pub/databases/blueprint/data/homo_sapiens/GRCh38/venous_blood/S0174N/Acute_Lymphocytic_Leukemia/ChIP-Seq/NCMLS/S0174NH1.ERX1302278.H3K4me3.bwa.GRCh38.20160226.bw	http://ftp.ebi.ac.uk/pub/databases/blueprint/data/homo_sapiens/GRCh38/venous_blood/S0174N/Acute_Lymphocytic_Leukemia/ChIP-Seq/NCMLS/S0174NH1.ERX1302278.H3K4me3.bwa.GRCh38.20160310.bb	40286	46412	18.47
H3K27ac	PBMCs	Acute Lymphocytic Leukemia	http://ftp.ebi.ac.uk/pub/databases/blueprint/data/homo_sapiens/GRCh38/venous_blood/S0174N/Acute_Lymphocytic_Leukemia/ChIP-Seq/NCMLS/S0174NH1.ERX1302279.H3K27ac.bwa.GRCh38.20160226.bw	http://ftp.ebi.ac.uk/pub/databases/blueprint/data/homo_sapiens/GRCh38/venous_blood/S0174N/Acute_Lymphocytic_Leukemia/ChIP-Seq/NCMLS/S0174NH1.ERX1302279.H3K27ac.bwa.GRCh38.20160310.bb	51771	49234	19.59
H3K9me3	PBMCs	Acute Lymphocytic Leukemia	http://ftp.ebi.ac.uk/pub/databases/blueprint/data/homo_sapiens/GRCh38/venous_blood/S0174N/Acute_Lymphocytic_Leukemia/ChIP-Seq/NCMLS/S0174NH1.ERX1304237.H3K9me3.bwa.GRCh38.20160226.bw	http://ftp.ebi.ac.uk/pub/databases/blueprint/data/homo_sapiens/GRCh38/venous_blood/S0174N/Acute_Lymphocytic_Leukemia/ChIP-Seq/NCMLS/S0174NH1.ERX1304237.H3K9me3.bwa.GRCh38.broad.20160310.bb	17997	15814	6.29
H3K4me1	PBMCs	Acute Lymphocytic Leukemia	http://ftp.ebi.ac.uk/pub/databases/blueprint/data/homo_sapiens/GRCh38/venous_blood/S0174N/Acute_Lymphocytic_Leukemia/ChIP-Seq/NCMLS/S0174NH1.ERX1304248.H3K4me1.bwa.GRCh38.20160226.bw	http://ftp.ebi.ac.uk/pub/databases/blueprint/data/homo_sapiens/GRCh38/venous_blood/S0174N/Acute_Lymphocytic_Leukemia/ChIP-Seq/NCMLS/S0174NH1.ERX1304248.H3K4me1.bwa.GRCh38.broad.20160310.bb	91357	96609	38.44
H3K36me3	PBMCs	Acute Lymphocytic Leukemia	http://ftp.ebi.ac.uk/pub/databases/blueprint/data/homo_sapiens/GRCh38/venous_blood/S0174N/Acute_Lymphocytic_Leukemia/ChIP-Seq/NCMLS/S0174NH1.ERX1345488.H3K36me3.bwa.GRCh38.20160309.bw	http://ftp.ebi.ac.uk/pub/databases/blueprint/data/homo_sapiens/GRCh38/venous_blood/S0174N/Acute_Lymphocytic_Leukemia/ChIP-Seq/NCMLS/S0174NH1.ERX1345488.H3K36me3.bwa.GRCh38.broad.20160310.bb	78788	76207	30.33
H3K4me3	PBMCs	Acute Lymphocytic Leukemia	http://ftp.ebi.ac.uk/pub/databases/blueprint/data/homo_sapiens/GRCh38/venous_blood/S0175L/Acute_Lymphocytic_Leukemia/ChIP-Seq/NCMLS/S0175LH1.ERX1304134.H3K4me3.bwa.GRCh38.20160226.bw	http://ftp.ebi.ac.uk/pub/databases/blueprint/data/homo_sapiens/GRCh38/venous_blood/S0175L/Acute_Lymphocytic_Leukemia/ChIP-Seq/NCMLS/S0175LH1.ERX1304134.H3K4me3.bwa.GRCh38.20160310.bb	40339	46412	18.47
H3K27ac	PBMCs	Acute Lymphocytic Leukemia	http://ftp.ebi.ac.uk/pub/databases/blueprint/data/homo_sapiens/GRCh38/venous_blood/S0175L/Acute_Lymphocytic_Leukemia/ChIP-Seq/NCMLS/S0175LH1.ERX1304135.H3K27ac.bwa.GRCh38.20160226.bw	http://ftp.ebi.ac.uk/pub/databases/blueprint/data/homo_sapiens/GRCh38/venous_blood/S0175L/Acute_Lymphocytic_Leukemia/ChIP-Seq/NCMLS/S0175LH1.ERX1304135.H3K27ac.bwa.GRCh38.20160310.bb	47188	49234	19.59
H3K9me3	PBMCs	Acute Lymphocytic Leukemia	http://ftp.ebi.ac.uk/pub/databases/blueprint/data/homo_sapiens/GRCh38/venous_blood/S0175L/Acute_Lymphocytic_Leukemia/ChIP-Seq/NCMLS/S0175LH1.ERX1304221.H3K9me3.bwa.GRCh38.20160226.bw	http://ftp.ebi.ac.uk/pub/databases/blueprint/data/homo_sapiens/GRCh38/venous_blood/S0175L/Acute_Lymphocytic_Leukemia/ChIP-Seq/NCMLS/S0175LH1.ERX1304221.H3K9me3.bwa.GRCh38.broad.20160310.bb	12221	15814	6.29
H3K36me3	PBMCs	Acute Lymphocytic Leukemia	http://ftp.ebi.ac.uk/pub/databases/blueprint/data/homo_sapiens/GRCh38/venous_blood/S0175L/Acute_Lymphocytic_Leukemia/ChIP-Seq/NCMLS/S0175LH1.ERX1345489.H3K36me3.bwa.GRCh38.20160309.bw	http://ftp.ebi.ac.uk/pub/databases/blueprint/data/homo_sapiens/GRCh38/venous_blood/S0175L/Acute_Lymphocytic_Leukemia/ChIP-Seq/NCMLS/S0175LH1.ERX1345489.H3K36me3.bwa.GRCh38.broad.20160310.bb	72415	76207	30.33
H3K4me3	PBMCs	Acute Lymphocytic Leukemia	http://ftp.ebi.ac.uk/pub/databases/blueprint/data/homo_sapiens/GRCh38/venous_blood/S017B9/Acute_Lymphocytic_Leukemia/ChIP-Seq/NCMLS/S017B9H1.ERX1304153.H3K4me3.bwa.GRCh38.20160226.bw	http://ftp.ebi.ac.uk/pub/databases/blueprint/data/homo_sapiens/GRCh38/venous_blood/S017B9/Acute_Lymphocytic_Leukemia/ChIP-Seq/NCMLS/S017B9H1.ERX1304153.H3K4me3.bwa.GRCh38.20160310.bb	40707	46412	18.47
H3K27ac	PBMCs	Acute Lymphocytic Leukemia	http://ftp.ebi.ac.uk/pub/databases/blueprint/data/homo_sapiens/GRCh38/venous_blood/S017B9/Acute_Lymphocytic_Leukemia/ChIP-Seq/NCMLS/S017B9H1.ERX1304154.H3K27ac.bwa.GRCh38.20160226.bw	http://ftp.ebi.ac.uk/pub/databases/blueprint/data/homo_sapiens/GRCh38/venous_blood/S017B9/Acute_Lymphocytic_Leukemia/ChIP-Seq/NCMLS/S017B9H1.ERX1304154.H3K27ac.bwa.GRCh38.20160310.bb	39533	49234	19.59
H3K4me1	PBMCs	Acute Lymphocytic Leukemia	http://ftp.ebi.ac.uk/pub/databases/blueprint/data/homo_sapiens/GRCh38/venous_blood/S017B9/Acute_Lymphocytic_Leukemia/ChIP-Seq/NCMLS/S017B9H1.ERX1304238.H3K4me1.bwa.GRCh38.20160226.bw	http://ftp.ebi.ac.uk/pub/databases/blueprint/data/homo_sapiens/GRCh38/venous_blood/S017B9/Acute_Lymphocytic_Leukemia/ChIP-Seq/NCMLS/S017B9H1.ERX1304238.H3K4me1.bwa.GRCh38.broad.20160310.bb	95322	96609	38.44
H3K9me3	PBMCs	Acute Lymphocytic Leukemia	http://ftp.ebi.ac.uk/pub/databases/blueprint/data/homo_sapiens/GRCh38/venous_blood/S017B9/Acute_Lymphocytic_Leukemia/ChIP-Seq/NCMLS/S017B9H1.ERX1304239.H3K9me3.bwa.GRCh38.20160226.bw	http://ftp.ebi.ac.uk/pub/databases/blueprint/data/homo_sapiens/GRCh38/venous_blood/S017B9/Acute_Lymphocytic_Leukemia/ChIP-Seq/NCMLS/S017B9H1.ERX1304239.H3K9me3.bwa.GRCh38.broad.20160310.bb	23961	15814	6.29
H3K36me3	PBMCs	Acute Lymphocytic Leukemia	http://ftp.ebi.ac.uk/pub/databases/blueprint/data/homo_sapiens/GRCh38/venous_blood/S017B9/Acute_Lymphocytic_Leukemia/ChIP-Seq/NCMLS/S017B9H1.ERX1345491.H3K36me3.bwa.GRCh38.20160309.bw	http://ftp.ebi.ac.uk/pub/databases/blueprint/data/homo_sapiens/GRCh38/venous_blood/S017B9/Acute_Lymphocytic_Leukemia/ChIP-Seq/NCMLS/S017B9H1.ERX1345491.H3K36me3.bwa.GRCh38.broad.20160310.bb	61534	76207	30.33
H3K27ac	PBMCs	Acute Lymphocytic Leukemia	http://ftp.ebi.ac.uk/pub/databases/blueprint/data/homo_sapiens/GRCh38/venous_blood/S017C7/Acute_Lymphocytic_Leukemia/ChIP-Seq/NCMLS/S017C7H1.ERX1302280.H3K27ac.bwa.GRCh38.20160226.bw	http://ftp.ebi.ac.uk/pub/databases/blueprint/data/homo_sapiens/GRCh38/venous_blood/S017C7/Acute_Lymphocytic_Leukemia/ChIP-Seq/NCMLS/S017C7H1.ERX1302280.H3K27ac.bwa.GRCh38.20160324.bb	44159	49234	19.59
H3K4me1	PBMCs	Acute Lymphocytic Leukemia	http://ftp.ebi.ac.uk/pub/databases/blueprint/data/homo_sapiens/GRCh38/venous_blood/S017C7/Acute_Lymphocytic_Leukemia/ChIP-Seq/NCMLS/S017C7H1.ERX1304240.H3K4me1.bwa.GRCh38.20160226.bw	http://ftp.ebi.ac.uk/pub/databases/blueprint/data/homo_sapiens/GRCh38/venous_blood/S017C7/Acute_Lymphocytic_Leukemia/ChIP-Seq/NCMLS/S017C7H1.ERX1304240.H3K4me1.bwa.GRCh38.broad.20160324.bb	71868	96609	38.44
H3K4me3	PBMCs	Acute Lymphocytic Leukemia	http://ftp.ebi.ac.uk/pub/databases/blueprint/data/homo_sapiens/GRCh38/venous_blood/S017C7/Acute_Lymphocytic_Leukemia/ChIP-Seq/NCMLS/S017C7H1.ERX1345472.H3K4me3.bwa.GRCh38.20160309.bw	http://ftp.ebi.ac.uk/pub/databases/blueprint/data/homo_sapiens/GRCh38/venous_blood/S017C7/Acute_Lymphocytic_Leukemia/ChIP-Seq/NCMLS/S017C7H1.ERX1345472.H3K4me3.bwa.GRCh38.20160324.bb	46263	46412	18.47
H3K27ac	PBMCs	Acute Lymphocytic Leukemia	http://ftp.ebi.ac.uk/pub/databases/blueprint/data/homo_sapiens/GRCh38/venous_blood/S017D5/Acute_Lymphocytic_Leukemia/ChIP-Seq/NCMLS/S017D5H1.ERX1304137.H3K27ac.bwa.GRCh38.20160226.bw	http://ftp.ebi.ac.uk/pub/databases/blueprint/data/homo_sapiens/GRCh38/venous_blood/S017D5/Acute_Lymphocytic_Leukemia/ChIP-Seq/NCMLS/S017D5H1.ERX1304137.H3K27ac.bwa.GRCh38.20160310.bb	30792	49234	19.59
H3K4me3	PBMCs	Acute Lymphocytic Leukemia	http://ftp.ebi.ac.uk/pub/databases/blueprint/data/homo_sapiens/GRCh38/venous_blood/S017D5/Acute_Lymphocytic_Leukemia/ChIP-Seq/NCMLS/S017D5H1.ERX1304202.H3K4me3.bwa.GRCh38.20160226.bw	http://ftp.ebi.ac.uk/pub/databases/blueprint/data/homo_sapiens/GRCh38/venous_blood/S017D5/Acute_Lymphocytic_Leukemia/ChIP-Seq/NCMLS/S017D5H1.ERX1304202.H3K4me3.bwa.GRCh38.20160310.bb	34471	46412	18.47
H3K4me1	PBMCs	Acute Lymphocytic Leukemia	http://ftp.ebi.ac.uk/pub/databases/blueprint/data/homo_sapiens/GRCh38/venous_blood/S017D5/Acute_Lymphocytic_Leukemia/ChIP-Seq/NCMLS/S017D5H1.ERX1304241.H3K4me1.bwa.GRCh38.20160226.bw	http://ftp.ebi.ac.uk/pub/databases/blueprint/data/homo_sapiens/GRCh38/venous_blood/S017D5/Acute_Lymphocytic_Leukemia/ChIP-Seq/NCMLS/S017D5H1.ERX1304241.H3K4me1.bwa.GRCh38.broad.20160310.bb	66577	96609	38.44
H3K9me3	PBMCs	Acute Lymphocytic Leukemia	http://ftp.ebi.ac.uk/pub/databases/blueprint/data/homo_sapiens/GRCh38/venous_blood/S017D5/Acute_Lymphocytic_Leukemia/ChIP-Seq/NCMLS/S017D5H1.ERX1304242.H3K9me3.bwa.GRCh38.20160226.bw	http://ftp.ebi.ac.uk/pub/databases/blueprint/data/homo_sapiens/GRCh38/venous_blood/S017D5/Acute_Lymphocytic_Leukemia/ChIP-Seq/NCMLS/S017D5H1.ERX1304242.H3K9me3.bwa.GRCh38.broad.20160310.bb	3523	15814	6.29
H3K36me3	PBMCs	Acute Lymphocytic Leukemia	http://ftp.ebi.ac.uk/pub/databases/blueprint/data/homo_sapiens/GRCh38/venous_blood/S017D5/Acute_Lymphocytic_Leukemia/ChIP-Seq/NCMLS/S017D5H1.ERX1347894.H3K36me3.bwa.GRCh38.20160309.bw	http://ftp.ebi.ac.uk/pub/databases/blueprint/data/homo_sapiens/GRCh38/venous_blood/S017D5/Acute_Lymphocytic_Leukemia/ChIP-Seq/NCMLS/S017D5H1.ERX1347894.H3K36me3.bwa.GRCh38.broad.20160310.bb	52918	76207	30.33
